# Supplementary material for: Large-Scale Evaluation of Major Soluble Macromolecular Components of Fish Muscle from a Conventional 1H-NMR Spectral Database
Source: Molecules. 2020 Apr 23;25(8):1966. doi: 10.3390/molecules25081966 (PMC7221887; doi:10.3390/molecules25081966)
Supplement: Supplementary file 1 [file molecules-25-01966-s001.zip › Table S1.xlsx]

## Sheet: Sheet1
No.	Sampling Time	Sampling Spot	Class	Order	Family	Genus	Species	Samples Used in the Additional Diffusion-Edited Measurement
1	2012-03-04	Tokyo Bay	Chondrichthyes	Myliobatiformes	Dasyatidae	Dasyatis	D. akajei
2	2012-03-05	Tokyo Bay	Chondrichthyes	Myliobatiformes	Dasyatidae	Dasyatis	D. akajei
3	2012-03-06	Tokyo Bay	Chondrichthyes	Myliobatiformes	Dasyatidae	Dasyatis	D. akajei
4	2012-06-07	Sagami Bay	Actinopterygii	Perciformes	Labridae	Pseudolabrus	P. eoethinus
5	2012-08-31	Sagami Bay	Actinopterygii	Perciformes	Labridae	Pseudolabrus	P. eoethinus
6	2013-07-13	Sagami Bay	Actinopterygii	Perciformes	Labridae	Pseudolabrus	P. eoethinus
7	2013-01-20	Sagami Bay	Actinopterygii	Perciformes	Malacanthidae	Branchiostegus	unknown
8	2013-01-20	Sagami Bay	Actinopterygii	Perciformes	Malacanthidae	Branchiostegus	unknown
9	2012-06-25 11:00:00	Okinawa	Actinopterygii	Perciformes	Lethrinidae	Lethrinus	L. atkinsoni
10	2012-06-25 11:00:00	Okinawa	Actinopterygii	Perciformes	Lethrinidae	Lethrinus	L. atkinsoni
11	2012-06-02	Japan Sea	Actinopterygii	Scorpaeniformes	Sebastidae	Sebastiscus	S. tertius
12	2014-04-06 11:00:00	Sagami Bay	Actinopterygii	Scorpaeniformes	Sebastidae	Sebastiscus	S. tertius
13	2015-01-04	Tokyo Bay	Actinopterygii	Scorpaeniformes	Sebastidae	Sebastiscus	S. tertius
14	2014-05-30	Okinawa	Actinopterygii	Perciformes	Mullidae	Parupeneus	P. chrysopleuron
15	2014-05-30	Okinawa	Actinopterygii	Perciformes	Mullidae	Parupeneus	P. chrysopleuron
16	2014-06-18	Sagami Bay	Actinopterygii	Perciformes	Apogonidae	Ostorhinchus	O. doederleini
17	2012-03-05 11:30:00	Okinawa	Actinopterygii	Perciformes	Apogonidae	Ostorhinchus	O. doederleini
18	2012-10-05	Okinawa	Actinopterygii	Perciformes	Pinguipedidae	Parapercis	P. pacifica
19	2012-10-05	Okinawa	Actinopterygii	Perciformes	Pinguipedidae	Parapercis	P. pacifica
20	2012-10-05	Okinawa	Actinopterygii	Perciformes	Mullidae	Parupeneus	P. multifasciatus
21	2012-10-05	Okinawa	Actinopterygii	Perciformes	Mullidae	Parupeneus	P. multifasciatus
22	2012-10-05	Okinawa	Actinopterygii	Perciformes	Mullidae	Parupeneus	P. multifasciatus
23	2013-07-28	Okinawa	Actinopterygii	Perciformes	Serranidae	Variola	V. albimarginata
24	2013-07-28	Okinawa	Actinopterygii	Perciformes	Serranidae	Variola	V. albimarginata
25	2015-04-26	Tokyo Bay	Actinopterygii	Perciformes	Scorpaenidae	Scorpaenopsis	S. cirrosa
26	2015-05-05	Sagami Bay	Actinopterygii	Perciformes	Scorpaenidae	Scorpaenopsis	S. cirrosa
27	2015-05-05	Sagami Bay	Actinopterygii	Perciformes	Scorpaenidae	Scorpaenopsis	S. cirrosa
28	2012-04-15	Sagami Bay	Actinopterygii	Perciformes	Labridae	Pteragogus	P. aurigarius
29	2015-05-09	Sagami Bay	Actinopterygii	Perciformes	Labridae	Pteragogus	P. aurigarius
30	2014-09-15	Sendai Bay	Actinopterygii	Scorpaeniformes	Triglidae	Lepidotrigla	L. microptera
31	2013-07-15	Tokyo Bay	Actinopterygii	Perciformes	Pinguipedidae	Parapercis	P. Sexfasciata
32	2014-09-15	Sendai Bay	Actinopterygii	Scorpaeniformes	Triglidae	Lepidotrigla	L. microptera
33	2012-05-07	Sagami Bay	Actinopterygii	Tetraodontiformes	Monacanthidae	Stephanolepis	S. cirrhifer
34	2012-05-28	Sagami Bay	Actinopterygii	Tetraodontiformes	Monacanthidae	Stephanolepis	S. cirrhifer
35	2012-06-14	Sagami Bay	Actinopterygii	Tetraodontiformes	Monacanthidae	Stephanolepis	S. cirrhifer
36	2013-10-12	Japan Sea	Actinopterygii	Perciformes	Sparidae	Acanthopagrus	A. latus
37	2013-10-22	Yodo River	Actinopterygii	Perciformes	Sparidae	Acanthopagrus	A. latus
38	2013-11-23	Japan Sea	Actinopterygii	Perciformes	Sparidae	Acanthopagrus	A. latus
39	2012-08-21	Tokyo Bay	Actinopterygii	Tetraodontiformes	Monacanthidae	Thamnaconus	T. modestoides
40	2013-07-28	Okinawa	Actinopterygii	Tetraodontiformes	Balistidae	Balistapus	B. undulatus
41	2013-07-28	Okinawa	Actinopterygii	Tetraodontiformes	Balistidae	Balistapus	B. undulatus
42	2012-10-05	Okinawa	Actinopterygii	Perciformes	Pomacentridae	Amphiprion	A. clarkii
43	2012-05-28	Sagami Bay	Actinopterygii	Perciformes	Pinguipedidae	Parapercis	P. Sexfasciata
44	2012-05-07	Sagami Bay	Actinopterygii	Perciformes	Pinguipedidae	Parapercis	P. Sexfasciata
45	2012-05-07	Sagami Bay	Actinopterygii	Perciformes	Pinguipedidae	Parapercis	P. Sexfasciata
46	2012-10-05	Okinawa	Actinopterygii	Perciformes	Labridae	Choerodon	C. jordani
47	2012-10-05	Okinawa	Actinopterygii	Perciformes	Labridae	Choerodon	C. jordani
48	2013-07-28	Okinawa	Actinopterygii	Tetraodontiformes	Balistidae	Melichthys	M. vidua
49	2013-07-28	Okinawa	Actinopterygii	Tetraodontiformes	Balistidae	Melichthys	M. vidua
50	2012-06-14	Sagami Bay	Actinopterygii	Perciformes	Apogonidae	Ostorhinchus	O. endekataenia
51	2013-07-13	Sagami Bay	Actinopterygii	Perciformes	Apogonidae	Ostorhinchus	O. endekataenia
52	2013-10-06	Sagami Bay	Actinopterygii	Perciformes	Apogonidae	Ostorhinchus	O. endekataenia
53	2013-10-06	Sagami Bay	Actinopterygii	Perciformes	Apogonidae	Ostorhinchus	O. endekataenia
54	2013-07-13	Sagami Bay	Actinopterygii	Perciformes	Serranidae	Sacura	S. margaritacea
55	2013-10-06	Sagami Bay	Actinopterygii	Perciformes	Serranidae	Sacura	S. margaritacea
56	2012-02-04 16:00:00	Tokyo Bay	Actinopterygii	Perciformes	Gobiidae	Sagamia	S. geneionema
57	2012-02-04 16:00:00	Tokyo Bay	Actinopterygii	Perciformes	Gobiidae	Sagamia	S. geneionema
58	2012-02-04 16:00:00	Tokyo Bay	Actinopterygii	Perciformes	Gobiidae	Sagamia	S. geneionema
59	2012-03-02 14:00:00	Okinawa	Actinopterygii	Perciformes	Pomacentridae	Pomacentrus	P. taeniometopon
60	2012-03-02 14:00:00	Okinawa	Actinopterygii	Perciformes	Pomacentridae	Pomacentrus	P. taeniometopon
61	2012-03-02 14:00:00	Okinawa	Actinopterygii	Perciformes	Pomacentridae	Pomacentrus	P. taeniometopon
62	2012-11-24	Sagami Bay	Actinopterygii	Perciformes	Scombridae	Auxis	A. thazard/A. rochei
63	2012-11-24	Sagami Bay	Actinopterygii	Perciformes	Scombridae	Auxis	A. thazard/A. rochei
64	2012-11-24	Sagami Bay	Actinopterygii	Perciformes	Scombridae	Auxis	A. thazard/A. rochei
65	2012-11-22	Ise Bay	Actinopterygii	Perciformes	Lateolabracidae	Lateolabrax	L. maculatus
66	2012-11-22	Ise Bay	Actinopterygii	Perciformes	Lateolabracidae	Lateolabrax	L. maculatus
67	2012-11-22	Ise Bay	Actinopterygii	Perciformes	Lateolabracidae	Lateolabrax	L. maculatus
68	2012-11-18	Sagami Bay	Actinopterygii	Gadiformes	Macrouridae	Coelorinchus	C. japonicus_1
69	2012-11-18	Sagami Bay	Actinopterygii	Gadiformes	Macrouridae	Coelorinchus	C. japonicus_1
70	2014-07-27	Sagami Bay	Actinopterygii	Gadiformes	Macrouridae	Coelorinchus	C. japonicus_1
71	2014-07-27	Sagami Bay	Actinopterygii	Gadiformes	Macrouridae	Coelorinchus	C. japonicus_1
72	2012-09-22	Tokyo Bay	Actinopterygii	Tetraodontiformes	Balistidae	Xanthichthys	X. mento
73	2013-07-28	Okinawa	Actinopterygii	Perciformes	Serranidae	Cephalopholis	C. urodeta
74	2013-07-28	Okinawa	Actinopterygii	Perciformes	Serranidae	Cephalopholis	C. urodeta
75	2013-07-28	Okinawa	Actinopterygii	Perciformes	Serranidae	Cephalopholis	C. urodeta
76	2012-03-04 12:00:00	Okinawa	Actinopterygii	Perciformes	Lutjanidae	Lutjanus	L. fulviflamma
77	2012-03-04 12:00:00	Okinawa	Actinopterygii	Perciformes	Lutjanidae	Lutjanus	L. fulviflamma
78	2011-06-04	Uchiura Bay	Actinopterygii	Perciformes	Apogonidae	Apogon	A. semilineatus
79	2011-06-04	Uchiura Bay	Actinopterygii	Perciformes	Apogonidae	Apogon	A. semilineatus
80	2011-06-04	Uchiura Bay	Actinopterygii	Perciformes	Apogonidae	Apogon	A. semilineatus
81	2012-10-05	Okinawa	Actinopterygii	Perciformes	Labridae	Oxycheilinus	O. celebicus
82	2012-10-05	Okinawa	Actinopterygii	Perciformes	Labridae	Oxycheilinus	O. celebicus
83	2012-10-05	Okinawa	Actinopterygii	Perciformes	Labridae	Oxycheilinus	O. celebicus
84	2012-10-05	Okinawa	Actinopterygii	Perciformes	Labridae	Oxycheilinus	O. celebicus
85	2012-10-05	Okinawa	Actinopterygii	Perciformes	Labridae	Oxycheilinus	O. unifasciatus
86	2012-10-05	Okinawa	Actinopterygii	Perciformes	Labridae	Oxycheilinus	O. unifasciatus
87	2012-10-05	Okinawa	Actinopterygii	Perciformes	Labridae	Oxycheilinus	O. unifasciatus
88	2015-01-04	Tokyo Bay	Actinopterygii	Aulopiformes	Aulopidae	Hime	H. japonica_1
89	2015-01-04	Tokyo Bay	Actinopterygii	Aulopiformes	Aulopidae	Hime	H. japonica_1
90	2015-01-04	Tokyo Bay	Actinopterygii	Aulopiformes	Aulopidae	Hime	H. japonica_1
91	2013-08-17	Suruga Bay	Actinopterygii	Perciformes	Mullidae	Upeneus	U. japonicus
92	2013-08-17	Suruga Bay	Actinopterygii	Perciformes	Mullidae	Upeneus	U. japonicus
93	2013-08-17	Suruga Bay	Actinopterygii	Perciformes	Mullidae	Upeneus	U. japonicus
94	2012-03-02 14:00:00	Okinawa	Actinopterygii	Perciformes	Pomacentridae	Neoglyphidodon	N. nigroris
95	2012-03-02 14:00:00	Okinawa	Actinopterygii	Perciformes	Pomacentridae	Neoglyphidodon	N. nigroris
96	2012-10-05	Okinawa	Actinopterygii	Perciformes	Lethrinidae	Lethrinus	L. haematopterus
97	2014-05-30	Okinawa	Actinopterygii	Perciformes	Lethrinidae	Lethrinus	L. haematopterus
98	2014-05-30	Okinawa	Actinopterygii	Perciformes	Lethrinidae	Lethrinus	L. haematopterus
99	2012-08-20	Tokyo Bay	Actinopterygii	Perciformes	Lutjanidae	unknown	unknown
100	2012-05-07	Sagami Bay	Actinopterygii	Perciformes	Labridae	Pseudolabrus	P. sieboldi
101	2012-06-17	Wakayama Bay	Actinopterygii	Perciformes	Labridae	Pseudolabrus	P. sieboldi
102	2012-06-17	Wakayama Bay	Actinopterygii	Perciformes	Labridae	Pseudolabrus	P. sieboldi
103	2012-04-17	Japan Sea	Actinopterygii	Perciformes	Sebastidae	Sebastes	S. pachycephalus
104	2012-04-17	Japan Sea	Actinopterygii	Perciformes	Sebastidae	Sebastes	S. pachycephalus
105	2013-12-04	Tokyo Bay	Actinopterygii	Perciformes	Lateolabracidae	Lateolabrax	L. japonicus
106	2013-12-04	Tokyo Bay	Actinopterygii	Perciformes	Lateolabracidae	Lateolabrax	L. japonicus
107	2013-12-04	Tokyo Bay	Actinopterygii	Perciformes	Lateolabracidae	Lateolabrax	L. japonicus
108	2015-01-04	Tokyo Bay	Actinopterygii	Zeiformes	Zeidae	Zeus	Z. faber
109	2013-07-20	Sagami Bay	Actinopterygii	Zeiformes	Zeidae	Zeus	Z. faber
110	2012-11-21	Sagami Bay	Actinopterygii	Perciformes	Lateolabracidae	Lateolabrax	L. japonicus
111	2012-11-21	Sagami Bay	Actinopterygii	Perciformes	Lateolabracidae	Lateolabrax	L. japonicus
112	2012-03-05 11:30:00	Okinawa	Actinopterygii	Perciformes	Gerreidae	Gerres	G. oyena
113	2012-03-03 15:00:00	Okinawa	Actinopterygii	Perciformes	Gerreidae	Gerres	G. oyena
114	2012-06-02	Japan Sea	Actinopterygii	Scorpaeniformes	Scorpaenidae	Scorpaenopsis	S. possi
115	2012-06-02	Japan Sea	Actinopterygii	Scorpaeniformes	Scorpaenidae	Scorpaenopsis	S. possi
116	2012-09-22	Tokyo Bay	Actinopterygii	Perciformes	Labridae	Thalassoma	T. lutescens
117	2013-07-28	Okinawa	Actinopterygii	Perciformes	Labridae	Thalassoma	T. lutescens
118	2012-06-26 11:00:00	Okinawa	Actinopterygii	Perciformes	Apogonidae	Apogonichthyoides	A. cathetogramma
119	2012-06-26 11:00:00	Okinawa	Actinopterygii	Perciformes	Apogonidae	Apogonichthyoides	A. cathetogramma
120	2012-06-26 11:00:00	Okinawa	Actinopterygii	Perciformes	Apogonidae	Apogonichthyoides	A. cathetogramma
121	2012-03-11	Suwa Lake	Actinopterygii	Salmoniformes	Osmeridae	Hypomesus	H. nipponensis
122	2012-03-11	Suwa Lake	Actinopterygii	Salmoniformes	Osmeridae	Hypomesus	H. nipponensis
123	2012-03-11	Suwa Lake	Actinopterygii	Salmoniformes	Osmeridae	Hypomesus	H. nipponensis
124	2014-06-18	Sagami Bay	Actinopterygii	Perciformes	Carangidae	Seriola	S. quinqueradiata
125	2014-06-18	Sagami Bay	Actinopterygii	Perciformes	Carangidae	Seriola	S. quinqueradiata
126	2012-03-04 12:00:00	Okinawa	Actinopterygii	Perciformes	Cichlidae	Oreochromis	O. niloticus
127	2012-03-05 11:30:00	Okinawa	Actinopterygii	Perciformes	Cichlidae	Oreochromis	O. niloticus
128	2012-03-04 10:00:00	Okinawa	Actinopterygii	Perciformes	Cichlidae	Oreochromis	O. niloticus
129	2015-04-16	Tokyo Bay	Actinopterygii	Perciformes	Serranidae	Plectropomus	P. leoparadus
130	2015-04-16	Tokyo Bay	Actinopterygii	Perciformes	Serranidae	Plectropomus	P. leoparadus
131	2015-04-16	Tokyo Bay	Actinopterygii	Perciformes	Serranidae	Plectropomus	P. leoparadus
132	2013/-/-	Tokyo Bay	Actinopterygii	Scorpaeniformes	Sebastidae	Sebastes	S. Ventricosus
133	2013/-/-	Tokyo Bay	Actinopterygii	Scorpaeniformes	Sebastidae	Sebastes	S. Ventricosus
134	2013/-/-	Tokyo Bay	Actinopterygii	Scorpaeniformes	Sebastidae	Sebastes	S. Ventricosus
135	2013/-/-	Tokyo Bay	Actinopterygii	Scorpaeniformes	Sebastidae	Sebastes	S. Ventricosus
136	2013/-/-	Tokyo Bay	Actinopterygii	Scorpaeniformes	Sebastidae	Sebastes	S. Ventricosus
137	2013/-/-	Tokyo Bay	Actinopterygii	Scorpaeniformes	Sebastidae	Sebastes	S. Ventricosus
138	2013/-/-	Tokyo Bay	Actinopterygii	Scorpaeniformes	Sebastidae	Sebastes	S. Ventricosus
139	2013/-/-	Tokyo Bay	Actinopterygii	Scorpaeniformes	Sebastidae	Sebastes	S. Ventricosus
140	2013/-/-	Tokyo Bay	Actinopterygii	Scorpaeniformes	Sebastidae	Sebastes	S. Ventricosus
141	2013/-/-	Tokyo Bay	Actinopterygii	Scorpaeniformes	Sebastidae	Sebastes	S. Ventricosus
142	2013/-/-	Tokyo Bay	Actinopterygii	Scorpaeniformes	Sebastidae	Sebastes	S. Ventricosus
143	2013/-/-	Tokyo Bay	Actinopterygii	Scorpaeniformes	Sebastidae	Sebastes	S. Ventricosus
144	2013/-/-	Tokyo Bay	Actinopterygii	Scorpaeniformes	Sebastidae	Sebastes	S. Ventricosus
145	2013/-/-	Tokyo Bay	Actinopterygii	Scorpaeniformes	Sebastidae	Sebastes	S. Ventricosus
146	2013/-/-	Tama River	Actinopterygii	Cypriniformes	Cyprinidae	Tribolodon	T. brandtii
147	2013/-/-	Tama River	Actinopterygii	Cypriniformes	Cyprinidae	Tribolodon	T. brandtii
148	2013/-/-	Tama River	Actinopterygii	Cypriniformes	Cyprinidae	Tribolodon	T. brandtii
149	2013/-/-	Tama River	Actinopterygii	Cypriniformes	Cyprinidae	Tribolodon	T. brandtii
150	2013/-/-	Tama River	Actinopterygii	Cypriniformes	Cyprinidae	Tribolodon	T. brandtii
151	2013/-/-	Tama River	Actinopterygii	Cypriniformes	Cyprinidae	Tribolodon	T. brandtii
152	2013/-/-	Tama River	Actinopterygii	Cypriniformes	Cyprinidae	Tribolodon	T. brandtii
153	2013/-/-	Tama River	Actinopterygii	Cypriniformes	Cyprinidae	Tribolodon	T. brandtii
154	2013/-/-	Tama River	Actinopterygii	Cypriniformes	Cyprinidae	Tribolodon	T. brandtii
155	2013/-/-	Tama River	Actinopterygii	Cypriniformes	Cyprinidae	Tribolodon	T. brandtii
156	2013/-/-	Tokyo Bay	Actinopterygii	Anguilliformes	Congridae	unknown	unknown
157	2013/-/-	Tokyo Bay	Actinopterygii	Anguilliformes	Congridae	unknown	unknown
158	2013/-/-	Tokyo Bay	Actinopterygii	Anguilliformes	Congridae	unknown	unknown
159	2013/-/-	Tokyo Bay	Actinopterygii	Anguilliformes	Congridae	unknown	unknown
160	2013/-/-	Tokyo Bay	Actinopterygii	Anguilliformes	Congridae	unknown	unknown
161	2013/-/-	Tokyo Bay	Actinopterygii	Anguilliformes	Congridae	unknown	unknown
162	2013/-/-	Tokyo Bay	Actinopterygii	Anguilliformes	Congridae	unknown	unknown
163	2013/-/-	Tama River	Actinopterygii	Cypriniformes	Cyprinidae	Tribolodon	T.hakonensis
164	2013/-/-	Tama River	Actinopterygii	Cypriniformes	Cyprinidae	Tribolodon	T.hakonensis
165	2013/-/-	Tama River	Actinopterygii	Cypriniformes	Cyprinidae	Tribolodon	T.hakonensis
166	2013/-/-	Tama River	Actinopterygii	Cypriniformes	Cyprinidae	Tribolodon	T.hakonensis
167	2013/-/-	Tama River	Actinopterygii	Cypriniformes	Cyprinidae	Tribolodon	T.hakonensis
168	2013/-/-	Tama River	Actinopterygii	Cypriniformes	Cyprinidae	Tribolodon	T.hakonensis
169	2013/-/-	Tama River	Actinopterygii	Cypriniformes	Cyprinidae	Tribolodon	T.hakonensis
170	2013/-/-	Tama River	Actinopterygii	Cypriniformes	Cyprinidae	Tribolodon	T.hakonensis
171	2013/-/-	Tama River	Actinopterygii	Cypriniformes	Cyprinidae	Tribolodon	T.hakonensis
172	2013/-/-	Tama River	Actinopterygii	Cypriniformes	Cyprinidae	Tribolodon	T.hakonensis
173	2013/-/-	Tama River	Actinopterygii	Cypriniformes	Cyprinidae	Tribolodon	T.hakonensis
174	2013/-/-	Tama River	Actinopterygii	Cypriniformes	Cyprinidae	Tribolodon	T.hakonensis
175	2013/-/-	Tama River	Actinopterygii	Cypriniformes	Cyprinidae	Tribolodon	T.hakonensis
176	2013/-/-	Tokyo Bay	Actinopterygii	Beryciformes	Berycidae	Beryx	B. splendens
177	2013/-/-	Tokyo Bay	Actinopterygii	Beryciformes	Berycidae	Beryx	B. splendens
178	2013/-/-	Tokyo Bay	Actinopterygii	Beryciformes	Berycidae	Beryx	B. splendens
179	2013/-/-	Tokyo Bay	Actinopterygii	Beryciformes	Berycidae	Beryx	B. splendens
180	2013/-/-	Tokyo Bay	Actinopterygii	Perciformes	Sciaenidae	Pennahia	P. argentata
181	2013/-/-	Tokyo Bay	Actinopterygii	Perciformes	Sciaenidae	Pennahia	P. argentata
182	2013/-/-	Tokyo Bay	Actinopterygii	Perciformes	Sciaenidae	Pennahia	P. argentata
183	2013/-/-	Tokyo Bay	Actinopterygii	Perciformes	Sciaenidae	Pennahia	P. argentata
184	2013/-/-	Tokyo Bay	Actinopterygii	Perciformes	Sciaenidae	Pennahia	P. argentata
185	2013/-/-	Tokyo Bay	Actinopterygii	Perciformes	Sciaenidae	Pennahia	P. argentata
186	2013/-/-	Tokyo Bay	Actinopterygii	Perciformes	Sciaenidae	Pennahia	P. argentata
187	2013/-/-	Tokyo Bay	Actinopterygii	Scorpaeniformes	Sebastidae	Sebastes	S. thompsoni
188	2013/-/-	Tokyo Bay	Actinopterygii	Scorpaeniformes	Sebastidae	Sebastes	S. thompsoni
189	2013/-/-	Tokyo Bay	Actinopterygii	Scorpaeniformes	Sebastidae	Sebastes	S. thompsoni
190	2013/-/-	Tokyo Bay	Actinopterygii	Scorpaeniformes	Sebastidae	Sebastes	S. thompsoni
191	2013/-/-	Tokyo Bay	Actinopterygii	Scorpaeniformes	Sebastidae	Sebastes	S. thompsoni
192	2013/-/-	Tokyo Bay	Actinopterygii	Scorpaeniformes	Sebastidae	Sebastes	S. thompsoni
193	2013/-/-	Tokyo Bay	Actinopterygii	Scorpaeniformes	Sebastidae	Sebastes	S. thompsoni
194	2013/-/-	Tokyo Bay	Actinopterygii	Scorpaeniformes	Sebastidae	Sebastes	S. thompsoni
195	2013/-/-	Tokyo Bay	Actinopterygii	Gadiformes	Gadidae	Theragra	T. chalcogramma
196	2013/-/-	Tokyo Bay	Actinopterygii	Gadiformes	Gadidae	Theragra	T. chalcogramma
197	2013/-/-	Tokyo Bay	Actinopterygii	Gadiformes	Gadidae	Theragra	T. chalcogramma
198	2013/-/-	Tokyo Bay	Actinopterygii	Gadiformes	Gadidae	Theragra	T. chalcogramma
199	2013/-/-	Tokyo Bay	Actinopterygii	Gadiformes	Gadidae	Theragra	T. chalcogramma
200	2013/-/-	Tokyo Bay	Actinopterygii	Gadiformes	Gadidae	Gadus	G. macrocephalus
201	2013/-/-	Tokyo Bay	Actinopterygii	Gadiformes	Gadidae	Gadus	G. macrocephalus
202	2013/-/-	Tokyo Bay	Actinopterygii	Gadiformes	Gadidae	Gadus	G. macrocephalus
203	2013/-/-	Tokyo Bay	Actinopterygii	Gadiformes	Gadidae	Gadus	G. macrocephalus
204	2013/-/-	Tokyo Bay	Actinopterygii	Scorpaeniformes	Triglidae	Chelidonichthys	C. spinosus
205	2013/-/-	Tokyo Bay	Actinopterygii	Scorpaeniformes	Triglidae	Chelidonichthys	C. spinosus
206	2013/-/-	Tokyo Bay	Actinopterygii	Scorpaeniformes	Triglidae	Chelidonichthys	C. spinosus
207	2013/-/-	Tokyo Bay	Actinopterygii	Scorpaeniformes	Triglidae	Chelidonichthys	C. spinosus
208	2013/-/-	Tokyo Bay	Actinopterygii	Scorpaeniformes	Triglidae	Chelidonichthys	C. spinosus
209	2013/-/-	Tokyo Bay	Actinopterygii	Scorpaeniformes	Triglidae	Chelidonichthys	C. spinosus
210	2013/-/-	Tokyo Bay	Actinopterygii	Scorpaeniformes	Triglidae	Chelidonichthys	C. spinosus
211	2013/-/-	Tokyo Bay	Actinopterygii	Scorpaeniformes	Triglidae	Chelidonichthys	C. spinosus
212	2013-04-16	Pacific Ocean	Actinopterygii	Perciformes	Pinguipedidae	Parapercis	P. aurantiaca
213	2013-04-16	Pacific Ocean	Actinopterygii	Perciformes	Pinguipedidae	Parapercis	P. aurantiaca
214	2013-04-16	Pacific Ocean	Actinopterygii	Perciformes	Pinguipedidae	Parapercis	P. aurantiaca
215	2013-04-16	Pacific Ocean	Actinopterygii	Perciformes	Pinguipedidae	Parapercis	P. aurantiaca
216	2013-04-16	Pacific Ocean	Actinopterygii	Perciformes	Pinguipedidae	Parapercis	P. aurantiaca
217	2013-04-16	Pacific Ocean	Actinopterygii	Perciformes	Pinguipedidae	Parapercis	P. aurantiaca
218	2011-11-29	Okinawa	Actinopterygii	Perciformes	Terapontidae	Terapon	T. jarbua
219	2012-10-12	Tokyo Bay	Actinopterygii	Perciformes	Terapontidae	Terapon	T. jarbua
220	2012-10-20	Tokyo Bay	Actinopterygii	Perciformes	Terapontidae	Terapon	T. jarbua
221	2012-11-04	Tokyo Bay	Actinopterygii	Perciformes	Terapontidae	Terapon	T. jarbua
222	2012-11-04	Tokyo Bay	Actinopterygii	Perciformes	Terapontidae	Terapon	T. jarbua
223	2013-12-14	Tokyo Bay	Actinopterygii	Perciformes	Gobiidae	Tridentiger	T. obscurus
224	2014-04-07	Tama River	Actinopterygii	Cypriniformes	Cyprinidae	Hemibarbus	H. barbus
225	2012-10-05	Okinawa	Actinopterygii	Perciformes	Nemipteridae	Pentapodus	P. aureofasciatus
226	2014-04-26	Sagami Bay	Actinopterygii	Perciformes	Gerreidae	Gerres	G. filamentosus
227	2014-06-08	Sagami Bay	Actinopterygii	Scorpaeniformes	Sebastidae	Sebastes	S. inermis
228	2014-07-08	Naruse River	Actinopterygii	Pleuronectiformes	Pleuronectidae	Verasper	V. variegatus
229	2014-09-15	Sendai Bay	Actinopterygii	Pleuronectiformes	Pleuronectidae	Pseudopleuronectes	P. herzensteini
230	2014-09-15	Sendai Bay	Actinopterygii	Pleuronectiformes	Pleuronectidae	Pseudopleuronectes	P. herzensteini
231	2014-09-15	Sendai Bay	Actinopterygii	Pleuronectiformes	Pleuronectidae	Pseudopleuronectes	P. herzensteini
232	2014-09-15	Sendai Bay	Actinopterygii	Pleuronectiformes	Pleuronectidae	Pseudopleuronectes	P. herzensteini
233	2014-09-15	Sendai Bay	Actinopterygii	Pleuronectiformes	Pleuronectidae	Pseudopleuronectes	P. herzensteini
234	2014-09-15	Sendai Bay	Actinopterygii	Pleuronectiformes	Pleuronectidae	Pseudopleuronectes	P. herzensteini
235	2011-11-29	Okinawa	Actinopterygii	Perciformes	Sparidae	Rhabdosargus	R. sarba
236	2011-11-29	Okinawa	Actinopterygii	Perciformes	Sparidae	Rhabdosargus	R. sarba
237	2015-09-27	Sagami Bay	Actinopterygii	Perciformes	Sphyraenidae	Sphyraena	S. japonica_2
238	2013-12-22	Sendai Bay	Actinopterygii	Pleuronectiformes	Pleuronectidae	Kareius	K. bicoloratus
239	2013-12-22	Sendai Bay	Actinopterygii	Pleuronectiformes	Pleuronectidae	Kareius	K. bicoloratus
240	2013-12-22	Sendai Bay	Actinopterygii	Pleuronectiformes	Pleuronectidae	Kareius	K. bicoloratus
241	2013-12-22	Sendai Bay	Actinopterygii	Pleuronectiformes	Pleuronectidae	Kareius	K. bicoloratus
242	2013-12-22	Sendai Bay	Actinopterygii	Pleuronectiformes	Pleuronectidae	Kareius	K. bicoloratus
243	2014-11-16	Sendai Bay	Actinopterygii	Pleuronectiformes	Pleuronectidae	Pseudopleuronectes	P. herzensteini
244	2013-12-22	Sendai Bay	Actinopterygii	Pleuronectiformes	Pleuronectidae	Kareius	K. bicoloratus
245	2011-11-28 12:30:00	Kagoshima Bay	Actinopterygii	Perciformes	Gerreidae	Gerres	G. equulus
246	2015-08-31	Tokyo Bay	Actinopterygii	Clupeiformes	Clupeidae	Sardinella	S. zunasi
247	2015-08-31	Tokyo Bay	Actinopterygii	Clupeiformes	Clupeidae	Sardinella	S. zunasi
248	2015-08-31	Tokyo Bay	Actinopterygii	Clupeiformes	Clupeidae	Sardinella	S. zunasi
249	2015-08-31	Tokyo Bay	Actinopterygii	Clupeiformes	Clupeidae	Sardinella	S. zunasi
250	2014-04-12	Japan Sea	Actinopterygii	Scorpaeniformes	Hexagrammidae	Hexagrammos	H. agrammus
251	2012-10-05	Okinawa	Actinopterygii	Perciformes	Nemipteridae	Pentapodus	P. aureofasciatus
252	2015-08-31	Tokyo Bay	Actinopterygii	Clupeiformes	Clupeidae	Sardinella	S. zunasi
253	2013-08-17	Suruga Bay	Actinopterygii	Aulopiformes	Synodontidae	Saurida	S. elongata
254	2013-10-21	Wakayama Bay	Actinopterygii	Perciformes	Terapontidae	Rhyncopelates	R. oxyrhynchus
255	2013-11-24	Kagoshima Bay	Actinopterygii	Aulopiformes	Synodontidae	Synodus	S. dermatogenys
256	2013-11-24	Kagoshima Bay	Actinopterygii	Perciformes	Nemipteridae	Parascolopsis	P. eriomma
257	2013-11-24	Kagoshima Bay	Actinopterygii	Perciformes	Mullidae	Parupeneus	P. spilurus
258	2013-12-01	Sendai Bay	Actinopterygii	Perciformes	Sparidae	Evynnis	E. tumifrons
259	2011-10-13 14:19:59	Oohisa River	Actinopterygii	Perciformes	Sparidae	Rhabdosargus	R. sarba
260	2011-10-26 15:30:00	Tokyo Bay	Actinopterygii	Perciformes	Gobiidae	Favonigobius	F. gymnauchen
261	2015-09-27	Sagami Bay	Actinopterygii	Perciformes	Sphyraenidae	Sphyraena	S. japonica_2
262	2011-11-27	Okinawa	Actinopterygii	Perciformes	Microcanthidae	Microcanthus	M. strigatus
263	2012-10-05	Okinawa	Actinopterygii	Perciformes	Nemipteridae	Pentapodus	P. aureofasciatus
264	2012-03-02 14:00:00	Okinawa	Actinopterygii	Perciformes	Pomacentridae	Pomacentrus	P. amboinensis
265	2014-04-12	Japan Sea	Actinopterygii	Scorpaeniformes	Hexagrammidae	Hexagrammos	H. agrammus
266	2015-05-03	Pacific Ocean	Actinopterygii	Perciformes	Serranidae	Hyporthodus	H. septemfasciatus
267	2012-03-02 14:00:00	Okinawa	Actinopterygii	Perciformes	Pomacentridae	Pomacentrus	Pomacentrus sp.
268	2015-04-18	Tonaki Island	Actinopterygii	Perciformes	Lethrinidae	Gymnocranius	G. euanus
269	2015-04-18	Tonaki Island	Actinopterygii	Perciformes	Lethrinidae	Gymnocranius	G. euanus
270	2012-03-02 14:00:00	Okinawa	Actinopterygii	Tetraodontiformes	Tetraodontidae	Canthigaster	C. valentini
271	2012-03-04 10:00:00	Okinawa	Actinopterygii	Perciformes	Sparidae	Acanthopagrus	A. sivicolus
272	2015-08-09	Sendai Bay	Actinopterygii	Zeiformes	Zeidae	Zeus	Z. faber
273	2015-05-24	Sagami Bay	Actinopterygii	Perciformes	Scombropidae	Scombrops	S. gilberti
274	2015-09-27	Sagami Bay	Actinopterygii	Perciformes	Sphyraenidae	Sphyraena	S. japonica_2
275	2015-09-27	Sagami Bay	Actinopterygii	Perciformes	Sphyraenidae	Sphyraena	S. japonica_2
276	2015-09-27	Sagami Bay	Actinopterygii	Perciformes	Sphyraenidae	Sphyraena	S. japonica_2
277	2015-09-27	Sagami Bay	Actinopterygii	Perciformes	Sphyraenidae	Sphyraena	S. japonica_2
278	2013-08-10	Sendai Bay	Actinopterygii	Perciformes	Carangidae	Decapterus	D. maruadsi
279	2015-05-24	Sagami Bay	Actinopterygii	Perciformes	Centrolophidae	Hyperoglyphe	H. japonica_2
280	2015-05-24	Sagami Bay	Actinopterygii	Perciformes	Centrolophidae	Hyperoglyphe	H. japonica_2
281	2015-05-24	Sagami Bay	Actinopterygii	Perciformes	Centrolophidae	Hyperoglyphe	H. japonica_2
282	2013-01-31	Sendai Bay	Actinopterygii	Scorpaeniformes	Sebastidae	Sebastes	S. schlegelii
283	2013-01-31	Sendai Bay	Actinopterygii	Scorpaeniformes	Sebastidae	Sebastes	S. schlegelii
284	2012-07-22	Tokyo Bay	Actinopterygii	Perciformes	Sciaenidae	Pennahia	P. argentata
285	2014-10-11	Sendai Bay	Actinopterygii	Scorpaeniformes	Platycephalidae	Suggrundus	S. meerdervoortii
286	2014-11-03	Sendai Bay	Actinopterygii	Scorpaeniformes	Sebastidae	Sebastes	S. thompsoni
287	2014-12-29	Ise Bay	Actinopterygii	Gadiformes	Odontobutidae	Odontobutis	O. obscura
288	2012-12-02	Sagami Bay	Actinopterygii	Anguilliformes	Congridae	Congriscus	C. megastomus
289	2012-12-02	Sagami Bay	Actinopterygii	Anguilliformes	Congridae	Congriscus	C. megastomus
290	2012-12-02	Sagami Bay	Actinopterygii	Anguilliformes	Congridae	Congriscus	C. megastomus
291	2012-12-02	Sagami Bay	Actinopterygii	Anguilliformes	Congridae	Congriscus	C. megastomus
292	2012-12-02	Sagami Bay	Actinopterygii	Anguilliformes	Congridae	Congriscus	C. megastomus
293	2012-12-02	Sagami Bay	Actinopterygii	Anguilliformes	Congridae	Congriscus	C. megastomus
294	2012-12-02	Sagami Bay	Actinopterygii	Anguilliformes	Congridae	Congriscus	C. megastomus
295	2013-01-20	Sagami Bay	Actinopterygii	Anguilliformes	Congridae	Gnathophis	G. nystromi
296	2013-01-20	Sagami Bay	Actinopterygii	Anguilliformes	Congridae	Gnathophis	G. nystromi
297	2013-01-20	Sagami Bay	Actinopterygii	Anguilliformes	Congridae	Gnathophis	G. nystromi
298	2015-06-05	Okinawa	Actinopterygii	Perciformes	Gerreidae	Gerres	G. filamentosus
299	2015-06-05	Okinawa	Actinopterygii	Perciformes	Gerreidae	Gerres	G. filamentosus
300	2015-06-05	Okinawa	Actinopterygii	Perciformes	Gerreidae	Gerres	G. filamentosus
301	2015-04-14	Sagami Bay	Actinopterygii	Perciformes	Serranidae	Plectranthias	P. azumanus
302	2015-04-14	Sagami Bay	Actinopterygii	Perciformes	Serranidae	Plectranthias	P. azumanus
303	2015-01-04	Tokyo Bay	Actinopterygii	Perciformes	Serranidae	Plectranthias	P. azumanus
304	2015-04-26	Tokyo Bay	Actinopterygii	Perciformes	Haemulidae	Parapristipoma	P. trilineatum
305	2015-06-05	Okinawa	Actinopterygii	Perciformes	Lutjanidae	Lutjanus	L. vitta
306	2015-06-05	Okinawa	Actinopterygii	Perciformes	Lutjanidae	Lutjanus	L. vitta
307	2015-06-05	Okinawa	Actinopterygii	Perciformes	Lutjanidae	Lutjanus	L. vitta
308	2015-06-05	Okinawa	Actinopterygii	Perciformes	Nemipteridae	Scolopsis	S. monogramma
309	2015-06-05	Okinawa	Actinopterygii	Perciformes	Nemipteridae	Scolopsis	S. monogramma
310	2015-04-18	Tonaki Island	Actinopterygii	Perciformes	Serranidae	Variola	V. louti
311	2015-10-04	Sagami Bay	Actinopterygii	Perciformes	Labridae	Pseudolabrus	unknown
312	2015-10-25	Kagoshima Bay	Actinopterygii	Perciformes	Serranidae	unknown	unknown
313	2015-04-26	Tokyo Bay	Actinopterygii	Tetraodontiformes	Monacanthidae	Thamnaconus	T. modestus
314	2015-06-05	Okinawa	Actinopterygii	Perciformes	Carangidae	Caranx	C. sexfasciatus
315	2015-06-21	Wakasa Bay	Actinopterygii	Perciformes	Oplegnathidae	Oplegnathus	O. fasciatus
316	2015-10-18	Tokyo Bay	Actinopterygii	Aulopiformes	Synodontidae	unknown	unknown
317	2015-04-18	Tonaki Island	Actinopterygii	Perciformes	Labridae	Bodianus	B. perditio
318	2014-09-15	Sendai Bay	Actinopterygii	Perciformes	Gobiidae	Tridentiger	T. trigonocephalus
319	2014-09-15	Sendai Bay	Actinopterygii	Perciformes	Gobiidae	Tridentiger	T. trigonocephalus
320	2014-09-15	Sendai Bay	Actinopterygii	Perciformes	Gobiidae	Tridentiger	T. trigonocephalus
321	2014-09-15	Sendai Bay	Actinopterygii	Perciformes	Gobiidae	Tridentiger	T. trigonocephalus
322	2014-10-20	Pacific Ocean	Actinopterygii	Perciformes	Sparidae	Evynnis	E. tumifrons
323	2014-10-20	Pacific Ocean	Actinopterygii	Perciformes	Sparidae	Evynnis	E. tumifrons
324	2015-09-27	Sagami Bay	Actinopterygii	Perciformes	Sphyraenidae	Sphyraena	S. pinguis
325	2015-09-27	Sagami Bay	Actinopterygii	Perciformes	Sphyraenidae	Sphyraena	S. pinguis
326	2015-09-27	Sagami Bay	Actinopterygii	Perciformes	Sphyraenidae	Sphyraena	S. pinguis
327	2015-09-27	Sagami Bay	Actinopterygii	Perciformes	Sphyraenidae	Sphyraena	S. pinguis
328	2012-11-01	Sendai Bay	Actinopterygii	Perciformes	Sparidae	Acanthopagrus	A. schlegelii
329	2012-06-17	Wakayama Bay	Actinopterygii	Perciformes	Labridae	unknown	unknown
330	2012-04-09	Sagami Bay	Actinopterygii	Scorpaeniformes	Sebastidae	Sebastes	S. inermis
331	2012-11-02	Sendai Bay	Actinopterygii	Perciformes	Sparidae	Acanthopagrus	A. schlegelii
332	2013-12-01	Sendai Bay	Actinopterygii	Tetraodontiformes	Tetraodontidae	Takifugu	T. chrysops
333	2012-08-21	Tokyo Bay	Actinopterygii	Aulopiformes	Synodontidae	Saurida	S. gracilis_1
334	2013-07-28	Okinawa	Actinopterygii	Perciformes	Carangidae	Carangoides	C. orthogrammus
335	2012-10-05	Okinawa	Actinopterygii	Aulopiformes	Synodontidae	Synodus	S. variegatus
336	2013-10-06	Sagami Bay	Actinopterygii	Scorpaeniformes	Scorpaenidae	Sebastes	S. joyner
337	2013-05-04	Numadzu Bay	Actinopterygii	Aulopiformes	Aulopidae	Hime	Hime sp.
338	2014-11-03	Sendai Bay	Actinopterygii	Perciformes	Sparidae	Evynnis	E. tumifrons
339	2012-12-07	Matsujima Bay	Actinopterygii	Scorpaeniformes	Sebastidae	Sebastes	S. schlegelii
340	2012-06-01	Sagami Bay	Actinopterygii	Perciformes	Labridae	Suezichthys	S. gracilis_2
341	2012-10-05	Okinawa	Actinopterygii	Tetraodontiformes	Balistidae	Sufflamen	S. bursa
342	2012-10-05	Okinawa	Actinopterygii	Tetraodontiformes	Balistidae	Sufflamen	S. bursa
343	2014-07-12	Tokyo Bay	Chondrichthyes	Carcharhiniformes	Triakidae	Triakis	T. scyllium
344	2014-07-12	Tokyo Bay	Chondrichthyes	Carcharhiniformes	Triakidae	Triakis	T. scyllium
345	2014-08-17	Tokyo Bay	Actinopterygii	Perciformes	Bramidae	Brama	B. japonica
346	2014-08-17	Tokyo Bay	Actinopterygii	Perciformes	Bramidae	Brama	B. japonica
347	2015-05-24	Sagami Bay	Chondrichthyes	Squaliformes	Squalidae	Squalus	S. suckleyi
348	2015-05-24	Sagami Bay	Chondrichthyes	Squaliformes	Squalidae	Squalus	S. suckleyi
349	2014-10-17	Pacific Ocean	Actinopterygii	Perciformes	Gobiidae	Acanthogobius	A. flavimanus
350	2014-03-15	Tokyo Bay	Actinopterygii	Perciformes	Lateolabracidae	Lateolabrax	L. japonicus
351	2014-03-15	Tokyo Bay	Actinopterygii	Perciformes	Lateolabracidae	Lateolabrax	L. japonicus
352	2012-06-14	Sagami Bay	Actinopterygii	Perciformes	Callionymidae	Repomucenus	R. richardsonii
353	2012-06-14	Sagami Bay	Actinopterygii	Perciformes	Callionymidae	Repomucenus	R. richardsonii
354	2013-11-30	Sendai Bay	Actinopterygii	Perciformes	Callionymidae	Repomucenus	R. richardsonii
355	2013-11-30	Sendai Bay	Actinopterygii	Perciformes	Callionymidae	Repomucenus	R. richardsonii
356	2012-08-25	Tokyo Bay	Actinopterygii	Perciformes	Callionymidae	Repomucenus	R. richardsonii
357	2012-08-25	Tokyo Bay	Actinopterygii	Perciformes	Callionymidae	Repomucenus	R. richardsonii
358	2012-08-25	Tokyo Bay	Actinopterygii	Perciformes	Callionymidae	Repomucenus	R. richardsonii
359	2012-08-25	Tokyo Bay	Actinopterygii	Perciformes	Callionymidae	Repomucenus	R. richardsonii
360	2012-08-25	Tokyo Bay	Actinopterygii	Perciformes	Callionymidae	Repomucenus	R. richardsonii
361	2012-08-25	Tokyo Bay	Actinopterygii	Perciformes	Callionymidae	Repomucenus	R. richardsonii
362	2014-08-17	Tokyo Bay	Actinopterygii	Gadiformes	Odontobutidae	Odontobutis	O. obscura
363	2014-08-17	Tokyo Bay	Actinopterygii	Gadiformes	Odontobutidae	Odontobutis	O. obscura
364	2014-12-29	Ise Bay	Actinopterygii	Scorpaeniformes	Sebastidae	Sebastes	S. thompsoni
365	2015-01-04	Tokyo Bay	Actinopterygii	Scorpaeniformes	Sebastidae	Sebastes	S. thompsoni
366	2012-11-01	Sendai Bay	Actinopterygii	Perciformes	Sparidae	Acanthopagrus	A. schlegelii
367	2012-11-25	Tokyo Bay	Actinopterygii	Perciformes	Gobiidae	Tridentiger	T. obscurus
368	2012-06-28	Japan Sea	Actinopterygii	Perciformes	Labridae	Halichoeres	H. tenuispinis
369	2012-06-26	Japan Sea	Actinopterygii	Perciformes	Labridae	Halichoeres	H. tenuispinis
370	2012-06-17	Wakayama Bay	Actinopterygii	Perciformes	Labridae	Halichoeres	H. tenuispinis
371	2012-06-17	Wakayama Bay	Actinopterygii	Perciformes	Scombridae	Scomber	S. japonicus
372	2012-06-23	Sagami Bay	Actinopterygii	Salmoniformes	Salmonidae	Salvelinus	S. leucomaenis
373	2012-06-26 11:00:00	Okinawa	Actinopterygii	Perciformes	Apogonidae	Apogon	A. lineatus
374	2012-06-26 11:00:00	Okinawa	Actinopterygii	Perciformes	Apogonidae	Apogon	A. lineatus
375	2012-06-17	Wakayama Bay	Actinopterygii	Perciformes	Labridae	unknown	unknown
376	2012-06-24 16:00:00	Okinawa	Actinopterygii	Perciformes	Serranidae	Epinephelus	E. melanostigma
377	2012-06-17	Wakayama Bay	Actinopterygii	Perciformes	Labridae	unknown	unknown
378	2012-08-21	Tokyo Bay	Actinopterygii	Beryciformes	Holocentridae	Myripristis	M. kochiensis
379	2013-01-20	Sagami Bay	Actinopterygii	Pleuronectiformes	Pleuronectidae	Eopsetta	E. grigorjewi
380	2013-01-20	Sagami Bay	Actinopterygii	Perciformes	Serranidae	Chelidoperca	C. hirundinacea
381	2012-06-30	Japan Sea	Actinopterygii	Perciformes	Labridae	Halichoeres	H. tenuispinis
382	2012-11-01	Sendai Bay	Actinopterygii	Perciformes	Sparidae	Acanthopagrus	A. schlegelii
383	2012-11-01	Sendai Bay	Actinopterygii	Pleuronectiformes	Pleuronectidae	Pseudopleuronectes	P. herzensteini
384	2012-06-19	Tokyo Bay	Actinopterygii	Perciformes	Gobiidae	Tridentiger	T. obscurus
385	2012-11-01	Sendai Bay	Actinopterygii	Perciformes	Sparidae	Acanthopagrus	A. schlegelii
386	2012-11-03	Sendai Bay	Actinopterygii	Pleuronectiformes	Pleuronectidae	Pseudopleuronectes	P. herzensteini
387	2012-03-25	Tokyo Bay	Actinopterygii	Scorpaeniformes	Scorpaenidae	Sebastes	S. cheni
388	2012-06-17	Wakayama Bay	Actinopterygii	Perciformes	Labridae	unknown	unknown
389	2012-11-02	Sagami Bay	Actinopterygii	Scorpaeniformes	Sebastidae	Sebastes	S. inermis
390	2012-06-30	Japan Sea	Actinopterygii	Perciformes	Oplegnathidae	Oplegnathus	O. punctatus_2
391	2012-05-07	Sagami Bay	Actinopterygii	Scorpaeniformes	Sebastidae	Sebastes	S. inermis
392	2012-09-22	Tokyo Bay	Actinopterygii	Perciformes	Pomacentridae	Chromis	C. yamakawai
393	2012-04-28	Tokyo Bay	Actinopterygii	Pleuronectiformes	Pleuronectidae	Eopsetta	E. grigorjewi
394	2012-08-20	Tokyo Bay	Actinopterygii	Syngnathiformes	Fistulariidae	Fistularia	F. commersonii
395	2012-12-02	Sagami Bay	Actinopterygii	Scorpaeniformes	Scorpaenidae	Sebastes	S. matsubarae
396	2012-08-21	Tokyo Bay	Actinopterygii	Perciformes	Scombridae	Scomber	S. australasicus
397	2012-11-18	Sagami Bay	Chondrichthyes	Carcharhiniformes	Carcharhinidae	Carcharhinus	C. falciformis
398	2013-03-24	Sendai Bay	Actinopterygii	Gadiformes	Gadidae	unknown	unknown
399	2013-01-31	Sendai Bay	Actinopterygii	Scorpaeniformes	Sebastidae	Sebastes	S. schlegelii
400	2013-01-31	Sendai Bay	Actinopterygii	Scorpaeniformes	Sebastidae	Sebastes	S. schlegelii
401	2013-01-31	Sendai Bay	Actinopterygii	Scorpaeniformes	Sebastidae	Sebastes	S. schlegelii
402	2013-01-31	Sendai Bay	Actinopterygii	Scorpaeniformes	Sebastidae	Sebastes	S. schlegelii
403	2013-01-31	Sendai Bay	Actinopterygii	Scorpaeniformes	Sebastidae	Sebastes	S. schlegelii
404	2013-01-31	Sendai Bay	Actinopterygii	Scorpaeniformes	Sebastidae	Sebastes	S. schlegelii
405	2012-04-09	Sagami Bay	Actinopterygii	Scorpaeniformes	Sebastidae	Sebastes	S. inermis
406	2012-06-02	Sagami Bay	Actinopterygii	Perciformes	Sphyraenidae	Sphyraena	S. pinguis
407	2012-03-25	Tokyo Bay	Actinopterygii	Scorpaeniformes	Scorpaenidae	Sebastes	S. cheni
408	2012-05-28	Sagami Bay	Actinopterygii	Perciformes	Triglidae	Lepidotrigla	L. japonica
409	2012-05-28	Sagami Bay	Actinopterygii	Perciformes	Nemipteridae	Nemipterus	N. bathybius
410	2012-05-07	Sagami Bay	Actinopterygii	Perciformes	Triglidae	Lepidotrigla	L. kishinouyei
411	2012-03-25	Tokyo Bay	Actinopterygii	Scorpaeniformes	Scorpaenidae	Sebastes	S. cheni
412	2012-05-04	Sendai Bay	Actinopterygii	Perciformes	Acropomatidae	Malakichthys	M. griseus
413	2012-04-09	Sagami Bay	Actinopterygii	Scorpaeniformes	Sebastidae	Sebastes	S. inermis
414	2012-04-21	Sagami Bay	Actinopterygii	Scorpaeniformes	Scorpaenidae	Scorpaenodes	S. evides
415	2012-07-11	Tokyo Bay	Actinopterygii	Perciformes	Gobiidae	Tridentiger	T. obscurus
416	2012-05-28	Sagami Bay	Actinopterygii	Perciformes	Gobiidae	Istigobius	I. hoshinonis
417	2012-04-09	Sagami Bay	Actinopterygii	Perciformes	Gobiidae	Chaenogobius	C. annularis
418	2012-05-07	Sagami Bay	Actinopterygii	Tetraodontiformes	Monacanthidae	Stephanolepis	S. cirrhifer
419	2012-07-11	Tokyo Bay	Actinopterygii	Perciformes	Gobiidae	Tridentiger	T. obscurus
420	2012-07-11	Tokyo Bay	Actinopterygii	Perciformes	Gobiidae	Tridentiger	T. obscurus
421	2012-04-08	Tokyo Bay	Actinopterygii	Perciformes	Gobiidae	Tridentiger	T. obscurus
422	2012-07-11	Tokyo Bay	Actinopterygii	Perciformes	Gobiidae	Tridentiger	T. obscurus
423	2012-07-11	Tokyo Bay	Actinopterygii	Perciformes	Gobiidae	Tridentiger	T. obscurus
424	2012-07-11	Tokyo Bay	Actinopterygii	Perciformes	Gobiidae	Tridentiger	T. obscurus
425	2012-07-11	Tokyo Bay	Actinopterygii	Perciformes	Gobiidae	Tridentiger	T. obscurus
426	2012-06-14	Sagami Bay	Actinopterygii	Perciformes	Pinguipedidae	Parapercis	P. snyderi
427	2012-07-11	Tokyo Bay	Actinopterygii	Perciformes	Gobiidae	Tridentiger	T. obscurus
428	2012-07-11	Tokyo Bay	Actinopterygii	Perciformes	Gobiidae	Tridentiger	T. obscurus
429	2012-07-11	Tokyo Bay	Actinopterygii	Perciformes	Gobiidae	Tridentiger	T. obscurus
430	2012-04-09	Sagami Bay	Actinopterygii	Perciformes	Gobiidae	Chaenogobius	C. annularis
431	2012-04-09	Sagami Bay	Actinopterygii	Perciformes	Gobiidae	Bathygobius	B. fuscus
432	2012-06-16	Wakayama Bay	Actinopterygii	Perciformes	Gerreidae	Gerres	G. filamentosus
433	2012-06-16	Wakayama Bay	Actinopterygii	Perciformes	Gerreidae	Gerres	G. filamentosus
434	2012-06-16	Wakayama Bay	Actinopterygii	Perciformes	Gerreidae	Gerres	G. filamentosus
435	2012-06-16	Wakayama Bay	Actinopterygii	Perciformes	Gerreidae	Gerres	G. filamentosus
436	2012-06-16	Wakayama Bay	Actinopterygii	Perciformes	Gerreidae	Gerres	G. filamentosus
437	2012-06-17	Wakayama Bay	Actinopterygii	Perciformes	Gerreidae	Gerres	G. filamentosus
438	2012-06-17	Wakayama Bay	Actinopterygii	Perciformes	Gerreidae	Gerres	G. filamentosus
439	2012-06-17	Wakayama Bay	Actinopterygii	Perciformes	Gerreidae	Gerres	G. filamentosus
440	2012-06-16	Wakayama Bay	Actinopterygii	Perciformes	Gerreidae	Gerres	G. filamentosus
441	2012-12-21	Sagami Bay	Actinopterygii	Perciformes	Gobiidae	Tridentiger	T. obscurus
442	2013-07-28	Okinawa	Actinopterygii	Perciformes	Serranidae	Epinephelus	E. maculatus
443	2013-07-28	Okinawa	Actinopterygii	Perciformes	Mullidae	Parupeneus	P. cyclostomus
444	2015-05-24	Sagami Bay	Actinopterygii	Perciformes	Scombropidae	Scombrops	S. gilberti
445	2015-05-03	Pacific Ocean	Actinopterygii	Perciformes	Serranidae	Hyporthodus	H. septemfasciatus
446	2015-08-09	Sendai Bay	Actinopterygii	Zeiformes	Zeidae	Zeus	Z. faber
447	2015-09-06	Kagoshima Bay	Actinopterygii	Perciformes	Serranidae	Epinephelus	E. areolatus
448	2015-05-24	Sagami Bay	Actinopterygii	Perciformes	Centrolophidae	Hyperoglyphe	H. japonica_2
449	2015-04-18	Tonaki Island	Actinopterygii	Perciformes	Lethrinidae	Gymnocranius	G. euanus
450	2012-06-17	Wakayama Bay	Actinopterygii	Perciformes	Gerreidae	Gerres	G. filamentosus
451	2012-06-17	Wakayama Bay	Actinopterygii	Perciformes	Gerreidae	Gerres	G. filamentosus
452	2012-12-21	Sagami Bay	Actinopterygii	Perciformes	Gobiidae	Tridentiger	T. obscurus
453	2012-12-21	Sagami Bay	Actinopterygii	Perciformes	Gobiidae	Tridentiger	T. obscurus
454	2012-12-21	Sagami Bay	Actinopterygii	Perciformes	Gobiidae	Tridentiger	T. obscurus
455	2012-06-17	Wakayama Bay	Actinopterygii	Perciformes	Gerreidae	Gerres	G. filamentosus
456	2012-06-17	Wakayama Bay	Actinopterygii	Perciformes	Gerreidae	Gerres	G. filamentosus
457	2012-06-16	Wakayama Bay	Actinopterygii	Perciformes	Gerreidae	Gerres	G. filamentosus
458	2012-12-21	Sagami Bay	Actinopterygii	Perciformes	Gobiidae	Tridentiger	T. obscurus
459	2012-04-28	Tokyo Bay	Actinopterygii	Aulopiformes	Aulopidae	Hime	H. japonica_1
460	2012-06-17	Wakayama Bay	Actinopterygii	Perciformes	Gerreidae	Gerres	G. filamentosus
461	2012-09-22	Tokyo Bay	Actinopterygii	Beryciformes	Holocentridae	Myripristis	M. botche
462	2012-06-26 11:00:00	Okinawa	Actinopterygii	Perciformes	Lethrinidae	Lethrinus	L. nebulosus
463	2012-06-17	Wakayama Bay	Actinopterygii	Perciformes	Siganidae	Siganus	S. fuscescens
464	2012-07-25	Tokyo Bay	Actinopterygii	Tetraodontiformes	Triacanthidae	Triacanthus	T. biaculeatus
465	2012-07-28	Tokyo Bay	Actinopterygii	Salmoniformes	Salmonidae	Salvelinus	S. leucomaenis
466	2012-07-16	Sagami Bay	Actinopterygii	Scorpaeniformes	Scorpaenidae	Pterois	P. lunulata
467	2012-05-28	Sagami Bay	Actinopterygii	Tetraodontiformes	Tetraodontidae	Lagocephalus	L. spadiceus
468	2012-05-28	Sagami Bay	Actinopterygii	Perciformes	Carangidae	Carangoides	C. equula
469	2012-05-07	Sagami Bay	Actinopterygii	Siluriformes	Plotosidae	Plotosus	P. japonicus
470	2012-09-24	Tokyo Bay	Actinopterygii	Perciformes	Centrarchidae	Lepomis	L. macrochirus
471	2012-03-03 09:20:00	Okinawa	Actinopterygii	Perciformes	Nemipteridae	Scolopsis	S. affinis
472	2012-03-05 11:30:00	Okinawa	Actinopterygii	Perciformes	Sparidae	Rhabdosargus	R. sarba
473	2012-05-07	Sagami Bay	Actinopterygii	Scorpaeniformes	Sebastidae	Sebastes	S. inermis
474	2012-03-03 15:00:00	Okinawa	Actinopterygii	Perciformes	Scaridae	Scarus	S. ovifrons
475	2012-05-28	Sagami Bay	Actinopterygii	Anguilliformes	Congridae	Ariosoma	A. meeki
476	2013/-/-	Pacific Ocean	Actinopterygii	Perciformes	Scombridae	Thunnus	T. orientalis
477	2013/-/-	Pacific Ocean	Actinopterygii	Perciformes	Scombridae	Thunnus	T. orientalis
478	2013/-/-	Pacific Ocean	Actinopterygii	Perciformes	Scombridae	Thunnus	T. orientalis
479	2013/-/-	Pacific Ocean	Actinopterygii	Perciformes	Scombridae	Thunnus	T. orientalis
480	2013/-/-	Pacific Ocean	Actinopterygii	Perciformes	Scombridae	Thunnus	T. orientalis
481	2013/-/-	Pacific Ocean	Actinopterygii	Perciformes	Scombridae	Thunnus	T. orientalis
482	2013/-/-	Pacific Ocean	Actinopterygii	Perciformes	Scombridae	Thunnus	T. orientalis
483	2013/-/-	Pacific Ocean	Actinopterygii	Perciformes	Scombridae	Thunnus	T. orientalis
484	2013/-/-	Pacific Ocean	Actinopterygii	Perciformes	Scombridae	Thunnus	T. orientalis
485	2013/-/-	Pacific Ocean	Actinopterygii	Perciformes	Scombridae	Thunnus	T. orientalis
486	2013/-/-	Pacific Ocean	Actinopterygii	Perciformes	Scombridae	Thunnus	T. orientalis
487	2013/-/-	Pacific Ocean	Actinopterygii	Perciformes	Scombridae	Thunnus	T. orientalis
488	2013/-/-	Pacific Ocean	Actinopterygii	Perciformes	Scombridae	Thunnus	T. orientalis
489	2013/-/-	Pacific Ocean	Actinopterygii	Perciformes	Scombridae	Thunnus	T. orientalis
490	2013/-/-	Pacific Ocean	Actinopterygii	Perciformes	Scombridae	Thunnus	T. orientalis
491	2013/-/-	Pacific Ocean	Actinopterygii	Perciformes	Scombridae	Thunnus	T. orientalis
492	2013/-/-	Pacific Ocean	Actinopterygii	Perciformes	Scombridae	Thunnus	T. orientalis
493	2013/-/-	Pacific Ocean	Actinopterygii	Perciformes	Scombridae	Thunnus	T. orientalis
494	2013/-/-	Pacific Ocean	Actinopterygii	Perciformes	Scombridae	Thunnus	T. orientalis
495	2013/-/-	Pacific Ocean	Actinopterygii	Perciformes	Scombridae	Thunnus	T. orientalis
496	2013/-/-	Pacific Ocean	Actinopterygii	Perciformes	Scombridae	Thunnus	T. orientalis
497	2013/-/-	Pacific Ocean	Actinopterygii	Perciformes	Scombridae	Thunnus	T. orientalis
498	2015-11-22	Sagami Bay	Actinopterygii	Perciformes	Malacanthidae	Branchiostegus	unknown
499	2015-11-15	Seto Inland Sea	Actinopterygii	Perciformes	Pseudochromidae	Labracinus	L. cyclophthalmus
500	2015-11-23	Sagami Bay	Actinopterygii	Perciformes	Nemipteridae	Nemipterus	N. virgatus
501	2012-05-07	Sagami Bay	Actinopterygii	Perciformes	Leiognathidae	Nuchequula	N. nuchalis
502	2012-05-07	Sagami Bay	Actinopterygii	Perciformes	Leiognathidae	Nuchequula	N. nuchalis
503	2012-06-30	Japan Sea	Actinopterygii	Perciformes	Haemulidae	Parapristipoma	P. trilineatum
504	2012-06-26 11:00:00	Okinawa	Actinopterygii	Perciformes	Apogonidae	unknown	unknown
505	2012-06-30	Japan Sea	Actinopterygii	Perciformes	Haemulidae	Parapristipoma	P. trilineatum
506	2012-06-26 11:00:00	Okinawa	Actinopterygii	Perciformes	Apogonidae	unknown	unknown
507	2012-05-07	Sagami Bay	Actinopterygii	Perciformes	Leiognathidae	Nuchequula	N. nuchalis
508	2012-06-26 11:00:00	Okinawa	Actinopterygii	Perciformes	Apogonidae	unknown	unknown
509	2012-06-26 11:00:00	Okinawa	Actinopterygii	Perciformes	Apogonidae	unknown	unknown
510	2012-06-26 11:00:00	Okinawa	Actinopterygii	Perciformes	Apogonidae	unknown	unknown
511	2015-11-22	Sagami Bay	Actinopterygii	Perciformes	Scorpaenidae	Scorpaenopsis	S. cirrosa
512	2015-11-23	Sagami Bay	Actinopterygii	Tetraodontiformes	Tetraodontidae	Takifugu	T. snyderi
513	2015-11-21	Sagami Bay	Actinopterygii	Albuliformes	Albulidae	Pterothrissus	P. gissu
514	2012-06-26 11:00:00	Okinawa	Actinopterygii	Perciformes	Apogonidae	unknown	unknown
515	2012-05-07	Sagami Bay	Actinopterygii	Perciformes	Leiognathidae	Nuchequula	N. nuchalis
516	2015-11-22	Sagami Bay	Actinopterygii	Tetraodontiformes	Tetraodontidae	Lagocephalus	L. spadiceus
517	2015-09-19	Tokyo Bay	Actinopterygii	Beloniformes	Hemiramphidae	Hyporhamphus	H. sajori
518	2015-11-23	Sagami Bay	Actinopterygii	Tetraodontiformes	Tetraodontidae	Takifugu	T. snyderi
519	2015-11-22	Sagami Bay	Actinopterygii	Perciformes	Scorpaenidae	Scorpaenopsis	S. cirrosa
520	2015-11-10	Seto Inland Sea	Actinopterygii	Beryciformes	Holocentridae	Sargocentron	S. rubrum
521	2015-08-15	Tokyo Bay	Actinopterygii	Clupeiformes	Clupeidae	Sardinella	S. zunasi
522	2015-09-19	Tokyo Bay	Actinopterygii	Beloniformes	Hemiramphidae	Hyporhamphus	H. sajori
523	2015-09-27	Sagami Bay	Actinopterygii	Perciformes	Sphyraenidae	Sphyraena	S. pinguis
524	2015-11-10	Seto Inland Sea	Actinopterygii	Beryciformes	Holocentridae	Sargocentron	S. rubrum
525	2015-11-10	Seto Inland Sea	Actinopterygii	Beryciformes	Holocentridae	Sargocentron	S. rubrum
526	2015-08-15	Tokyo Bay	Actinopterygii	Clupeiformes	Clupeidae	Sardinella	S. zunasi
527	2015-08-15	Tokyo Bay	Actinopterygii	Clupeiformes	Clupeidae	Sardinella	S. zunasi
528	2015-09-19	Tokyo Bay	Actinopterygii	Beloniformes	Hemiramphidae	Hyporhamphus	H. sajori
529	2015-11-10	Seto Inland Sea	Actinopterygii	Beryciformes	Holocentridae	Sargocentron	S. rubrum
530	2015-08-15	Tokyo Bay	Actinopterygii	Clupeiformes	Clupeidae	Sardinella	S. zunasi
531	2015-11-10	Seto Inland Sea	Actinopterygii	Beryciformes	Holocentridae	Sargocentron	S. rubrum
532	2015-09-19	Tokyo Bay	Actinopterygii	Beloniformes	Hemiramphidae	Hyporhamphus	H. sajori
533	2015-09-27	Sagami Bay	Actinopterygii	Perciformes	Sphyraenidae	Sphyraena	S. pinguis
534	2015-11-10	Seto Inland Sea	Actinopterygii	Beryciformes	Holocentridae	Sargocentron	S. rubrum
535	2015-09-27	Sagami Bay	Actinopterygii	Perciformes	Sphyraenidae	Sphyraena	S. pinguis
536	2015-09-19	Tokyo Bay	Actinopterygii	Beloniformes	Hemiramphidae	Hyporhamphus	H. sajori
537	2015-09-19	Tokyo Bay	Actinopterygii	Beloniformes	Hemiramphidae	Hyporhamphus	H. sajori
538	2015-11-10	Seto Inland Sea	Actinopterygii	Beryciformes	Holocentridae	Sargocentron	S. rubrum
539	2015-11-10	Seto Inland Sea	Actinopterygii	Beryciformes	Holocentridae	Sargocentron	S. rubrum
540	2015-09-27	Sagami Bay	Actinopterygii	Perciformes	Sphyraenidae	Sphyraena	S. pinguis
541	2015-09-27	Sagami Bay	Actinopterygii	Perciformes	Sphyraenidae	Sphyraena	S. pinguis
542	2015-08-15	Tokyo Bay	Actinopterygii	Clupeiformes	Clupeidae	Sardinella	S. zunasi
543	2015-11-23	Sagami Bay	Actinopterygii	Perciformes	Carangidae	Seriola	S. quinqueradiata
544	2015-11-22	Sagami Bay	Actinopterygii	Perciformes	Malacanthidae	Branchiostegus	unknown
545	2015-11-21	Sagami Bay	Actinopterygii	Albuliformes	Albulidae	Pterothrissus	P. gissu
546	2015-11-21	Sagami Bay	Actinopterygii	Polymixiiformes	Polymixiidae	Polymixia	P. Japonica
547	2015-11-15	Seto Inland Sea	Actinopterygii	Anguilliformes	Ophichthidae	Ophisurus	O. macrurhynchos
548	2015-11-15	Seto Inland Sea	Actinopterygii	Perciformes	Labridae	Halichoeres	H. melanochir
549	2015-06-05	Okinawa	Actinopterygii	Perciformes	Leiognathidae	Leiognathus	L. equulus
550	2015-11-10	Seto Inland Sea	Actinopterygii	Perciformes	Labridae	Cheilinus	C. fasciatus
551	2015-01-04	Tokyo Bay	Actinopterygii	Perciformes	Labridae	Bodianus	B. oxycephalus
552	2015-04-26	Tokyo Bay	Actinopterygii	Perciformes	Labridae	Pseudolabrus	P. eoethinus
553	2015-11-15	Seto Inland Sea	Actinopterygii	Perciformes	Lutjanidae	Lutjanus	L. gibbus
554	2014-11-22	Tokyo Bay	Actinopterygii	Perciformes	Labridae	Pseudolabrus	P. eoethinus
555	2014-11-16	Sendai Bay	Actinopterygii	Perciformes	Gobiidae	Tridentiger	T. trigonocephalus
556	2015-05-24	Sagami Bay	Actinopterygii	Polymixiiformes	Polymixiidae	Polymixia	P. Japonica
557	2014-11-22	Tokyo Bay	Actinopterygii	Perciformes	Labridae	Pseudolabrus	P. eoethinus
558	2014-11-16	Sendai Bay	Actinopterygii	Perciformes	Gobiidae	Tridentiger	T. trigonocephalus
559	2014-11-16	Sendai Bay	Actinopterygii	Perciformes	Gobiidae	Tridentiger	T. trigonocephalus
560	2015-04-26	Tokyo Bay	Actinopterygii	Aulopiformes	Aulopidae	Hime	H. japonica_1
561	2015-11-30	Sagami Bay	Actinopterygii	Perciformes	Labridae	Pseudolabrus	P. sieboldi
562	2014-11-16	Sendai Bay	Actinopterygii	Perciformes	Gobiidae	Tridentiger	T. trigonocephalus
563	2015-04-03	Sagami Bay	Actinopterygii	Perciformes	Serranidae	Epinephelus	E. fasciatus
564	2014-11-16	Sendai Bay	Actinopterygii	Perciformes	Gobiidae	Tridentiger	T. trigonocephalus
565	2015-05-05	Sagami Bay	Actinopterygii	Tetraodontiformes	Tetraodontidae	Canthigaster	C. rivulata
566	2015-11-30	Sagami Bay	Actinopterygii	Perciformes	Labridae	Pseudolabrus	P. sieboldi
567	2015-10-04	Sagami Bay	Actinopterygii	Perciformes	Pinguipedidae	Parapercis	P. Sexfasciata
568	2015-04-26	Tokyo Bay	Actinopterygii	Aulopiformes	Aulopidae	Hime	H. japonica_1
569	2015-04-26	Tokyo Bay	Actinopterygii	Aulopiformes	Aulopidae	Hime	H. japonica_1
570	2014-12-29	Ise Bay	Actinopterygii	Perciformes	Sebastidae	Sebastes	S. vulpes
571	2014-11-22	Tokyo Bay	Actinopterygii	Perciformes	Labridae	Pseudolabrus	P. eoethinus
572	2015-11-30	Sagami Bay	Actinopterygii	Perciformes	Labridae	Pseudolabrus	P. sieboldi
573	2015-11-30	Sagami Bay	Actinopterygii	Tetraodontiformes	Monacanthidae	Stephanolepis	S. cirrhifer
574	2015-05-24	Sagami Bay	Actinopterygii	Polymixiiformes	Polymixiidae	Polymixia	P. Japonica
575	2015-04-26	Tokyo Bay	Actinopterygii	Aulopiformes	Aulopidae	Hime	H. japonica_1
576	2015-11-22	Sagami Bay	Actinopterygii	Pleuronectiformes	Paralichthyidae	Pseudorhombus	P. cinnamoneus
577	2015-11-10	Seto Inland Sea	Actinopterygii	Perciformes	Apogonidae	Ostorhinchus	O. notatus
578	2015-11-10	Seto Inland Sea	Actinopterygii	Beryciformes	Holocentridae	Sargocentron	S. caudimaculatum
579	2015-11-10	Seto Inland Sea	Actinopterygii	Perciformes	Apogonidae	Ostorhinchus	O. nigrofasciatus
580	2015-11-21	Sagami Bay	Actinopterygii	Perciformes	Acropomatidae	Malakichthys	M. griseus
581	2015-11-10	Seto Inland Sea	Actinopterygii	Perciformes	Apogonidae	Ostorhinchus	O. nigrofasciatus
582	2015-11-21	Sagami Bay	Actinopterygii	Perciformes	Acropomatidae	Malakichthys	M. griseus
583	2015-11-21	Sagami Bay	Actinopterygii	Perciformes	Acropomatidae	Malakichthys	M. griseus
584	2015-11-22	Sagami Bay	Actinopterygii	Pleuronectiformes	Paralichthyidae	Pseudorhombus	P. cinnamoneus
585	2015-11-10	Seto Inland Sea	Actinopterygii	Perciformes	Apogonidae	Ostorhinchus	O. notatus
586	2015-11-22	Sagami Bay	Actinopterygii	Pleuronectiformes	Paralichthyidae	Pseudorhombus	P. cinnamoneus
587	2015-11-15	Seto Inland Sea	Actinopterygii	Perciformes	Pseudochromidae	Labracinus	L. cyclophthalmus
588	2015-11-23	Sagami Bay	Actinopterygii	Perciformes	Serranidae	Chelidoperca	C. hirundinacea
589	2015-11-22	Sagami Bay	Actinopterygii	Scorpaeniformes	Triglidae	Lepidotrigla	L. microptera
590	2015-11-22	Sagami Bay	Actinopterygii	Pleuronectiformes	Paralichthyidae	Pseudorhombus	P. cinnamoneus
591	2015-11-22	Sagami Bay	Actinopterygii	Scorpaeniformes	Triglidae	Lepidotrigla	L. microptera
592	2015-05-24	Sagami Bay	Actinopterygii	Polymixiiformes	Polymixiidae	Polymixia	P. Japonica
593	2015-11-10	Seto Inland Sea	Actinopterygii	Beryciformes	Holocentridae	Sargocentron	S. caudimaculatum
594	2015-11-22	Sagami Bay	Chondrichthyes	Carcharhiniformes	Triakidae	Mustelus	M. manazo
595	2015-11-30	Sagami Bay	Actinopterygii	Perciformes	Labridae	Pseudolabrus	P. sieboldi
596	2014-12-29	Ise Bay	Actinopterygii	Perciformes	Sebastidae	Sebastes	S. vulpes
597	2015-11-10	Seto Inland Sea	Actinopterygii	Perciformes	Apogonidae	Ostorhinchus	O. notatus
598	2015-12-05	Sagami Bay	Actinopterygii	Gadiformes	Odontobutidae	Odontobutis	O. obscura
599	2015-11-22	Sagami Bay	Actinopterygii	Perciformes	Gerreidae	Gerres	G. filamentosus
600	2014-11-03	Abukuma River	Actinopterygii	Perciformes	Sparidae	Acanthopagrus	A. schlegelii
601	2015-11-22	Sagami Bay	Actinopterygii	Perciformes	Gobiidae	Sagamia	S. geneionema
602	2015-11-03	Tokyo Bay	Actinopterygii	Perciformes	Blenniidae	Omobranchus	O. punctatus_1
603	2015-04-19	Tokyo Bay	Actinopterygii	Osmeriformes	Osmeridae	Plecoglossus	P. altivelis
604	2015-12-05	Sagami Bay	Actinopterygii	Perciformes	Scombropidae	Scombrops	S. gilberti
605	2015-04-19	Tokyo Bay	Actinopterygii	Osmeriformes	Osmeridae	Plecoglossus	P. altivelis
606	2015-12-05	Sagami Bay	Actinopterygii	Albuliformes	Albulidae	Pterothrissus	P. gissu
607	2015-11-22	Sagami Bay	Actinopterygii	Anguilliformes	Congridae	Ariosoma	A. meeki
608	2015-04-26	Tokyo Bay	Actinopterygii	Perciformes	Serranidae	Caprodon	C. schlegelii
609	2015-11-30	Sagami Bay	Actinopterygii	Perciformes	Pinguipedidae	Parapercis	P.pulchella
610	2015-12-05	Sagami Bay	Actinopterygii	Albuliformes	Albulidae	Pterothrissus	P. gissu
611	2015-11-30	Sagami Bay	Actinopterygii	Perciformes	Gobiidae	Sagamia	S. geneionema
612	2015-11-03	Tokyo Bay	Actinopterygii	Scorpaeniformes	Tetrarogidae	Hypodytes	H. rubripinnis
613	2015-04-19	Tokyo Bay	Actinopterygii	Osmeriformes	Osmeridae	Plecoglossus	P. altivelis
614	2015-12-05	Sagami Bay	Actinopterygii	Albuliformes	Albulidae	Pterothrissus	P. gissu
615	2015-11-30	Sagami Bay	Actinopterygii	Perciformes	Chaetodontidae	Chaetodon	C. nippon
616	2015-11-10	Seto Inland Sea	Actinopterygii	Perciformes	Pomacentridae	Pomacentrus	P. moluccensis
617	2015-05-09	Sagami Bay	Actinopterygii	Perciformes	Apogonidae	Apogon	A. semilineatus
618	2015-11-30	Sagami Bay	Actinopterygii	Perciformes	Pinguipedidae	Parapercis	P.pulchella
619	2015-12-20	Tokyo Bay	Actinopterygii	Clupeiformes	Clupeidae	Konosirus	K. punctatus
620	2015-12-20	Tokyo Bay	Actinopterygii	Clupeiformes	Clupeidae	Konosirus	K. punctatus
621	2015-12-20	Tokyo Bay	Actinopterygii	Clupeiformes	Clupeidae	Konosirus	K. punctatus
622	2015-12-20	Tokyo Bay	Actinopterygii	Clupeiformes	Clupeidae	Konosirus	K. punctatus
623	2015-12-20	Tokyo Bay	Actinopterygii	Clupeiformes	Clupeidae	Konosirus	K. punctatus
624	2013/-/-	Tokyo Bay	Actinopterygii	Scorpaeniformes	Sebastidae	Sebastes	S. schlegelii
625	2013/-/-	Tokyo Bay	Actinopterygii	Scorpaeniformes	Sebastidae	Sebastes	S. schlegelii
626	2013/-/-	Tokyo Bay	Actinopterygii	Scorpaeniformes	Sebastidae	Sebastes	S. schlegelii
627	2013/-/-	Tokyo Bay	Actinopterygii	Scorpaeniformes	Sebastidae	Sebastes	S. inermis
628	2013/-/-	Tokyo Bay	Actinopterygii	Scorpaeniformes	Scorpaenidae	Sebastes	S. cheni
629	2013/-/-	Tokyo Bay	Actinopterygii	Perciformes	Triglidae	Lepidotrigla	L. japonica
630	2013/-/-	Tokyo Bay	Actinopterygii	Perciformes	Nemipteridae	Nemipterus	N. bathybius
631	2013/-/-	Tokyo Bay	Actinopterygii	Perciformes	Triglidae	Lepidotrigla	L. kishinouyei
632	2013/-/-	Tokyo Bay	Actinopterygii	Scorpaeniformes	Scorpaenidae	Sebastes	S. cheni
633	2013/-/-	Tokyo Bay	Actinopterygii	Perciformes	Acropomatidae	Malakichthys	M. griseus
634	2013/-/-	Tokyo Bay	Actinopterygii	Scorpaeniformes	Sebastidae	Sebastes	S. inermis
635	2012-05-07	Sagami Bay	Actinopterygii	Scorpaeniformes	Scorpaenidae	Scorpaenodes	S. evides
636	2013/-/-	Tokyo Bay	Actinopterygii	Scorpaeniformes	Scorpaenidae	Scorpaena	S. miostoma
637	2013/-/-	Tokyo Bay	Actinopterygii	Perciformes	Gobiidae	Tridentiger	T. obscurus
638	2013/-/-	Tokyo Bay	Actinopterygii	Perciformes	Gobiidae	Tridentiger	T. obscurus
639	2013/-/-	Tokyo Bay	Actinopterygii	Perciformes	Gobiidae	Tridentiger	T. obscurus
640	2013/-/-	Tokyo Bay	Actinopterygii	Perciformes	Gobiidae	Istigobius	I. hoshinonis
641	2013/-/-	Tokyo Bay	Actinopterygii	Perciformes	Gobiidae	Chaenogobius	C. annularis
642	2013/-/-	Tokyo Bay	Actinopterygii	Tetraodontiformes	Monacanthidae	Stephanolepis	S. cirrhifer
643	2013/-/-	Tokyo Bay	Actinopterygii	Perciformes	Gobiidae	Tridentiger	T. obscurus
644	2013/-/-	Tokyo Bay	Actinopterygii	Perciformes	Gobiidae	Tridentiger	T. obscurus
645	2013/-/-	Tokyo Bay	Actinopterygii	Perciformes	Gobiidae	Tridentiger	T. obscurus
646	2013/-/-	Tokyo Bay	Actinopterygii	Perciformes	Gobiidae	Tridentiger	T. obscurus
647	2013/-/-	Tokyo Bay	Actinopterygii	Perciformes	Siganidae	Siganus	S. fuscescens
648	2013/-/-	Tokyo Bay	Actinopterygii	Albuliformes	Pterothrissidae	Pterothrissus	P. gissu
649	2012-07-28	Tokyo Bay	Actinopterygii	Salmoniformes	Salmonidae	Salvelinus	S. leucomaenis
650	2013/-/-	Tokyo Bay	Actinopterygii	Scorpaeniformes	Scorpaenidae	Pterois	P. lunulata
651	2013/-/-	Tokyo Bay	Actinopterygii	Tetraodontiformes	Tetraodontidae	Lagocephalus	L. spadiceus
652	2013/-/-	Tokyo Bay	Actinopterygii	Perciformes	Carangidae	Carangoides	C. equula
653	2013/-/-	Tokyo Bay	Actinopterygii	Siluriformes	Plotosidae	Plotosus	P. japonicus
654	2013/-/-	Tokyo Bay	Actinopterygii	Perciformes	Centrarchidae	Lepomis	L. macrochirus
655	2013/-/-	Tokyo Bay	Actinopterygii	Perciformes	Nemipteridae	Scolopsis	S. affinis
656	2012-03-05 11:30:00	Okinawa	Actinopterygii	Perciformes	Sparidae	Rhabdosargus	R. sarba
657	2013/-/-	Tokyo Bay	Actinopterygii	Scorpaeniformes	Sebastidae	Sebastes	S. inermis
658	2012-03-03 15:00:00	Okinawa	Actinopterygii	Perciformes	Scaridae	Scarus	S. ovifrons
659	2013/-/-	Tokyo Bay	Actinopterygii	Anguilliformes	Congridae	Ariosoma	A. meeki
660	2013/-/-	Tokyo Bay	Actinopterygii	Perciformes	Serranidae	Epinephelus	E. areolatus
661	2013/-/-	Tokyo Bay	Actinopterygii	Perciformes	Centrolophidae	Hyperoglyphe	H. japonica_2
662	2013/-/-	Tokyo Bay	Actinopterygii	Perciformes	Lethrinidae	Gymnocranius	G. euanus
663	2013/-/-	Tokyo Bay	Actinopterygii	Perciformes	Nemipteridae	Scolopsis	S. affinis
664	2013/-/-	Tokyo Bay	Actinopterygii	Perciformes	Gerreidae	Gerres	G. filamentosus
665	2013/-/-	Tokyo Bay	Actinopterygii	Beryciformes	Holocentridae	Myripristis	M. botche
666	2013/-/-	Tokyo Bay	Actinopterygii	Perciformes	Lethrinidae	Lethrinus	L. nebulosus
667	2014-11-09	Tokyo Bay	Actinopterygii	Scorpaeniformes	Platycephalidae	Platycephalus	Platycephalus sp.
668	2014-11-09	Tokyo Bay	Actinopterygii	Scorpaeniformes	Platycephalidae	Platycephalus	Platycephalus sp.
669	2013/-/-	Tokyo Bay	Actinopterygii	Scorpaeniformes	Platycephalidae	Platycephalus	Platycephalus sp.
670	2013/-/-	Tokyo Bay	Actinopterygii	Scorpaeniformes	Platycephalidae	Platycephalus	Platycephalus sp.
671	2013/-/-	Tokyo Bay	Actinopterygii	Scorpaeniformes	Platycephalidae	Platycephalus	Platycephalus sp.
672	2014-08-03	Sendai Bay	Actinopterygii	Perciformes	Scombridae	Scomber	S. japonicus
673	2014-08-03	Sendai Bay	Actinopterygii	Perciformes	Scombridae	Scomber	S. japonicus
674	2014-08-03	Sendai Bay	Actinopterygii	Perciformes	Scombridae	Scomber	S. japonicus
675	2014-08-03	Sendai Bay	Actinopterygii	Perciformes	Scombridae	Scomber	S. japonicus
676	2014-08-03	Sendai Bay	Actinopterygii	Perciformes	Scombridae	Scomber	S. japonicus
677	2014-01-25	Sendai Bay	Actinopterygii	Clupeiformes	Clupeidae	Sardinops	S. melanostictus
678	2014-01-25	Sendai Bay	Actinopterygii	Clupeiformes	Clupeidae	Sardinops	S. melanostictus
679	2014-01-25	Sendai Bay	Actinopterygii	Clupeiformes	Clupeidae	Sardinops	S. melanostictus
680	2014-01-25	Sendai Bay	Actinopterygii	Clupeiformes	Clupeidae	Sardinops	S. melanostictus
681	2014-01-25	Sendai Bay	Actinopterygii	Clupeiformes	Clupeidae	Sardinops	S. melanostictus
682	2012-04-28	Tokyo Bay	Actinopterygii	Perciformes	Carangidae	Trachurus	T. japonicus
683	2012-04-28	Tokyo Bay	Actinopterygii	Perciformes	Carangidae	Trachurus	T. japonicus
684	2012-04-28	Tokyo Bay	Actinopterygii	Perciformes	Carangidae	Trachurus	T. japonicus
685	2012-04-28	Tokyo Bay	Actinopterygii	Perciformes	Carangidae	Trachurus	T. japonicus
686	2012-04-28	Tokyo Bay	Actinopterygii	Perciformes	Carangidae	Trachurus	T. japonicus
687	2013-12-04	Tokyo Bay	Actinopterygii	Perciformes	Lateolabracidae	Lateolabrax	L. japonicus
688	2013-10-22	Yodo River	Actinopterygii	Perciformes	Lateolabracidae	Lateolabrax	L. japonicus
689	2013-10-22	Yodo River	Actinopterygii	Perciformes	Lateolabracidae	Lateolabrax	L. japonicus
690	2013/-/-	Tokyo Bay	Actinopterygii	Perciformes	Lateolabracidae	Lateolabrax	L. japonicus
691	2013/-/-	Tokyo Bay	Actinopterygii	Clupeiformes	Engraulidae	Engraulis	E. japonicus
692	2013/-/-	Tokyo Bay	Actinopterygii	Clupeiformes	Engraulidae	Engraulis	E. japonicus
693	2013/-/-	Tokyo Bay	Actinopterygii	Clupeiformes	Engraulidae	Engraulis	E. japonicus
694	2013/-/-	Tokyo Bay	Actinopterygii	Clupeiformes	Engraulidae	Engraulis	E. japonicus
695	2013/-/-	Tokyo Bay	Actinopterygii	Clupeiformes	Engraulidae	Engraulis	E. japonicus
696	2013-09-14	Tokyo Bay	Actinopterygii	Gadiformes	Odontobutidae	Odontobutis	O. obscura
697	2013-08-10	Sendai Bay	Actinopterygii	Gadiformes	Odontobutidae	Odontobutis	O. obscura
698	2012-05-04	Sendai Bay	Actinopterygii	Gadiformes	Odontobutidae	Odontobutis	O. obscura
699	2014-08-17	Tokyo Bay	Actinopterygii	Gadiformes	Odontobutidae	Odontobutis	O. obscura
700	2014-08-17	Tokyo Bay	Actinopterygii	Gadiformes	Odontobutidae	Odontobutis	O. obscura
701	2014-11-22	Tokyo Bay	Actinopterygii	Scorpaeniformes	Hexagrammidae	Hexagrammos	H. otakii
702	2014-11-22	Tokyo Bay	Actinopterygii	Scorpaeniformes	Hexagrammidae	Hexagrammos	H. otakii
703	2014-11-22	Tokyo Bay	Actinopterygii	Scorpaeniformes	Hexagrammidae	Hexagrammos	H. otakii
704	2014-11-22	Tokyo Bay	Actinopterygii	Scorpaeniformes	Hexagrammidae	Hexagrammos	H. otakii
705	2013/-/-	Tokyo Bay	Actinopterygii	Scorpaeniformes	Hexagrammidae	Hexagrammos	H. otakii
706	2016-01-10	Tokyo Bay	Actinopterygii	Scorpaeniformes	Sebastidae	Sebastes	S.pachycephalus
707	2015-12-26	Sagami Bay	Actinopterygii	Perciformes	Acropomatidae	Doederleinia	D. berycoides
708	2015-12-26	Sagami Bay	Actinopterygii	Perciformes	Acropomatidae	Doederleinia	D. berycoides
709	2015-12-26	Sagami Bay	Chondrichthyes	Squaliformes	Etmopteridae	Etmopterus	E. pusillus
710	2015-12-26	Sagami Bay	Chondrichthyes	Squaliformes	Etmopteridae	Etmopterus	E. pusillus
711	2015-12-26	Sagami Bay	Chondrichthyes	Squaliformes	Etmopteridae	Etmopterus	E. pusillus
712	2016-01-16	Sagami Bay	Chondrichthyes	Squaliformes	Etmopteridae	Etmopterus	E. pusillus
713	2016-01-16	Sagami Bay	Actinopterygii	Albuliformes	Albulidae	Pterothrissus	P. gissu
714	2016-01-16	Sagami Bay	Actinopterygii	Perciformes	Acropomatidae	Malakichthys	M. griseus
715	2016-01-16	Sagami Bay	Actinopterygii	Polymixiiformes	Polymixiidae	Polymixia	P. Japonica
716	2016-01-16	Sagami Bay	Actinopterygii	Perciformes	Acropomatidae	Doederleinia	D. berycoides
717	2016-01-16	Sagami Bay	Actinopterygii	Perciformes	Acropomatidae	Doederleinia	D. berycoides
718	2016-01-16	Sagami Bay	Actinopterygii	Perciformes	Gempylidae	Promethichthys	P. prometheus	*
719	2016-02-06	Sagami Bay	Actinopterygii	Gadiformes	Odontobutidae	Odontobutis	O. obscura	*
720	2016-02-28	Sagami Bay	Actinopterygii	Scorpaeniformes	Scorpaenidae	Sebastiscus	S. marmoratus	*
721	2017-01-28	Okinawa	Actinopterygii	Perciformes	Serranidae	Epinephelus	E. fasciatus	*
722	2017-01-28	Okinawa	Actinopterygii	Perciformes	Serranidae	Cephalopholis	C. miniata	*
723	2017-06-18	Okinawa	Actinopterygii	Perciformes	Epinephelus	Epinephelus	E. coioides	*
724	2017-06-24	Tokyo Bay	Actinopterygii	Perciformes	Kyphosidae	Girella	G. punctata	*
725	2017-07-09	Tokyo Bay	Actinopterygii	Perciformes	Kyphosidae	Girella	G. punctata	*
726	2017-07-29	Tokyo Bay	Actinopterygii	Perciformes	Kyphosidae	Girella	G. punctata	*
727	2017-10-15	Okinawa	Actinopterygii	Tetraodontiformes	Tetraodontidae	Arothron	A. hispidus	*
728	2017-12-02	Tokyo Bay	Actinopterygii	Perciformes	Carangidae	Seriola	S. quinqueradiata	*
729	2017-12-03	Tokyo Bay	Actinopterygii	Tetraodontiformes	Tetraodontidae	Takifugu	T. chrysops	*
730	2017-12-16	Tokyo Bay	Actinopterygii	Tetraodontiformes	Tetraodontidae	Takifugu	T. poecilonotus	*
731	2016-02-20	Tokyo Bay	Actinopterygii	Gadiformes	Odontobutidae	Odontobutis	O. obscura	*
732	2016-02-20	Tokyo Bay	Actinopterygii	Gadiformes	Odontobutidae	Odontobutis	O. obscura	*
733	2016-02-20	Tokyo Bay	Actinopterygii	Gadiformes	Odontobutidae	Odontobutis	O. obscura	*
734	2016-02-20	Tokyo Bay	Actinopterygii	Gadiformes	Odontobutidae	Odontobutis	O. obscura	*
735	2016-07-30	Sagami Bay	Actinopterygii	Aulopiformes	Synodontidae	Saurida	S. macrolepis	*
736	2016-07-30	Sagami Bay	Actinopterygii	Aulopiformes	Synodontidae	Saurida	S. macrolepis	*
737	2016-07-30	Sagami Bay	Actinopterygii	Aulopiformes	Synodontidae	Saurida	S. macrolepis	*
738	2016-07-31	Ise Bay	Actinopterygii	Scorpaeniformes	Scorpaenidae	Sebastiscus	S. marmoratus	*
739	2016-07-31	Ise Bay	Actinopterygii	Scorpaeniformes	Scorpaenidae	Sebastiscus	S. marmoratus	*
740	2016-07-31	Ise Bay	Actinopterygii	Scorpaeniformes	Scorpaenidae	Sebastiscus	S. marmoratus	*
741	2016-07-31	Ise Bay	Actinopterygii	Scorpaeniformes	Scorpaenidae	Sebastiscus	S. marmoratus	*
742	2016-07-31	Ise Bay	Actinopterygii	Scorpaeniformes	Scorpaenidae	Sebastiscus	S. marmoratus	*
743	2016-07-31	Ise Bay	Actinopterygii	Scorpaeniformes	Scorpaenidae	Sebastiscus	S. marmoratus	*
744	2016-08-14	Sagami Bay	Actinopterygii	Aulopiformes	Synodontidae	Saurida	S. macrolepis	*
745	2016-08-14	Sagami Bay	Actinopterygii	Aulopiformes	Synodontidae	Saurida	S. macrolepis	*
746	2017-01-28	Okinawa	Actinopterygii	Perciformes	Serranidae	Cephalopholis	C. urodeta	*
747	2017-01-28	Okinawa	Actinopterygii	Perciformes	Serranidae	Cephalopholis	C. urodeta	*
748	2017-01-28	Okinawa	Actinopterygii	Perciformes	Epinephelus	Epinephelus	E. ongus	*
749	2017-01-28	Okinawa	Actinopterygii	Perciformes	Epinephelus	Epinephelus	E. ongus	*
750	2017-07-01	Tokyo Bay	Actinopterygii	Perciformes	Kyphosidae	Girella	G. punctata	*
751	2017-07-01	Tokyo Bay	Actinopterygii	Perciformes	Kyphosidae	Girella	G. punctata	*
752	2017-07-01	Tokyo Bay	Actinopterygii	Perciformes	Kyphosidae	Girella	G. punctata	*
753	2017-07-01	Tokyo Bay	Actinopterygii	Perciformes	Kyphosidae	Girella	G. punctata	*
754	2017-07-07	Sagami Bay	Actinopterygii	Perciformes	Kyphosidae	Girella	G. punctata	*
755	2017-07-07	Sagami Bay	Actinopterygii	Perciformes	Kyphosidae	Girella	G. punctata	*
756	2017-07-07	Sagami Bay	Actinopterygii	Perciformes	Kyphosidae	Girella	G. punctata	*
757	2017-07-07	Sagami Bay	Actinopterygii	Perciformes	Kyphosidae	Girella	G. punctata	*
758	2017-07-07	Sagami Bay	Actinopterygii	Perciformes	Kyphosidae	Girella	G. punctata	*
759	2017-07-07	Sagami Bay	Actinopterygii	Perciformes	Kyphosidae	Girella	G. punctata	*
760	2017-07-07	Sagami Bay	Actinopterygii	Perciformes	Kyphosidae	Girella	G. punctata	*
761	2017-07-07	Sagami Bay	Actinopterygii	Perciformes	Kyphosidae	Girella	G. punctata	*
762	2017-07-07	Sagami Bay	Actinopterygii	Perciformes	Kyphosidae	Girella	G. punctata	*
763	2017-07-07	Sagami Bay	Actinopterygii	Perciformes	Kyphosidae	Girella	G. punctata	*
764	2017-07-07	Sagami Bay	Actinopterygii	Perciformes	Kyphosidae	Girella	G. punctata	*
765	2017-07-07	Sagami Bay	Actinopterygii	Perciformes	Kyphosidae	Girella	G. punctata	*
766	2017-07-07	Sagami Bay	Actinopterygii	Perciformes	Kyphosidae	Girella	G. punctata	*
767	2017-07-07	Sagami Bay	Actinopterygii	Perciformes	Kyphosidae	Girella	G. punctata	*
768	2017-07-07	Sagami Bay	Actinopterygii	Perciformes	Kyphosidae	Girella	G. punctata	*
769	2017-07-07	Sagami Bay	Actinopterygii	Perciformes	Kyphosidae	Girella	G. punctata	*
770	2017-07-07	Sagami Bay	Actinopterygii	Perciformes	Kyphosidae	Girella	G. punctata	*
771	2017-07-07	Sagami Bay	Actinopterygii	Perciformes	Kyphosidae	Girella	G. punctata	*
772	2017-07-07	Sagami Bay	Actinopterygii	Perciformes	Kyphosidae	Girella	G. punctata	*
773	2017-07-07	Sagami Bay	Actinopterygii	Perciformes	Kyphosidae	Girella	G. punctata	*
774	2017-07-07	Sagami Bay	Actinopterygii	Perciformes	Kyphosidae	Girella	G. punctata	*
775	2017-07-07	Sagami Bay	Actinopterygii	Perciformes	Kyphosidae	Girella	G. punctata	*
776	2017-07-15	Tokyo Bay	Actinopterygii	Perciformes	Kyphosidae	Girella	G. punctata	*
777	2017-07-15	Tokyo Bay	Actinopterygii	Perciformes	Kyphosidae	Girella	G. punctata	*
778	2017-07-15	Tokyo Bay	Actinopterygii	Perciformes	Kyphosidae	Girella	G. punctata	*
779	2017-07-15	Tokyo Bay	Actinopterygii	Perciformes	Kyphosidae	Girella	G. punctata	*
780	2017-07-15	Tokyo Bay	Actinopterygii	Perciformes	Kyphosidae	Girella	G. punctata	*
781	2017-07-21	Suruga Bay	Actinopterygii	Perciformes	Kyphosidae	Girella	G. punctata	*
782	2017-07-21	Suruga Bay	Actinopterygii	Perciformes	Kyphosidae	Girella	G. punctata	*
783	2017-07-21	Pacific Ocean	Actinopterygii	Perciformes	Kyphosidae	Girella	G. punctata	*
784	2017-07-21	Pacific Ocean	Actinopterygii	Perciformes	Kyphosidae	Girella	G. punctata	*
785	2017-07-21	Pacific Ocean	Actinopterygii	Perciformes	Kyphosidae	Girella	G. punctata	*
786	2017-07-21	Pacific Ocean	Actinopterygii	Perciformes	Kyphosidae	Girella	G. punctata	*
787	2017-07-21	Pacific Ocean	Actinopterygii	Perciformes	Kyphosidae	Girella	G. punctata	*
788	2017-07-21	Pacific Ocean	Actinopterygii	Perciformes	Kyphosidae	Girella	G. punctata	*
789	2017-08-05	Tokyo Bay	Actinopterygii	Perciformes	Kyphosidae	Girella	G. punctata	*
790	2017-08-05	Tokyo Bay	Actinopterygii	Perciformes	Kyphosidae	Girella	G. punctata	*
791	2017-08-20	Tokyo Bay	Actinopterygii	Perciformes	Kyphosidae	Girella	G. punctata	*
792	2017-08-20	Tokyo Bay	Actinopterygii	Perciformes	Kyphosidae	Girella	G. punctata	*
793	2017-12-09	Tokyo Bay	Actinopterygii	Perciformes	Carangidae	Seriola	S. quinqueradiata	*
794	2017-12-09	Tokyo Bay	Actinopterygii	Perciformes	Carangidae	Seriola	S. quinqueradiata	*
795	2017-12-09	Tokyo Bay	Actinopterygii	Perciformes	Carangidae	Seriola	S. quinqueradiata	*
796	2017-12-09	Tokyo Bay	Actinopterygii	Perciformes	Carangidae	Seriola	S. quinqueradiata	*
797	2017-12-09	Tokyo Bay	Actinopterygii	Perciformes	Carangidae	Seriola	S. quinqueradiata	*
798	2017-12-09	Tokyo Bay	Actinopterygii	Perciformes	Carangidae	Seriola	S. quinqueradiata	*
799	2017-12-16	Tokyo Bay	Actinopterygii	Tetraodontiformes	Tetraodontidae	Takifugu	T. chrysops	*
800	2017-12-16	Tokyo Bay	Actinopterygii	Tetraodontiformes	Tetraodontidae	Takifugu	T. chrysops	*
